# Supplementary material for: Antineoplastic effects of the DNA methylation inhibitor hydralazine and the histone deacetylase inhibitor valproic acid in cancer cell lines
Source: Cancer Cell Int. 2006 Jan 31;6:2. doi: 10.1186/1475-2867-6-2 (PMC1408081; doi:10.1186/1475-2867-6-2)
Supplement: Additional File 4 [file 1475-2867-6-2-S4.xls]

## Sheet: suplementary_info
Gene Symbol	Name	Cytoband	HYDRALAZINE	HYDRALAZNE/VALPROIC ACID	VALPROIC ACID
PTPRD	Protein tyrosine phosphatase, receptor type, D	9p23-p24.3	0	0	6.25626
ST18	Suppression of tumorigenicity 18 (breast carcinoma) (zinc finger protein)	8q11.23	0	0	5.93178
BG911408	Data not found		0	0	5.84494
LOC113230	Hypothetical protein LOC113230	19p13.12	0	0	5.55201
ZDHHC22	Zinc finger, DHHC domain containing 22	14q24.3	0	0	5.54052
AI609024	Data not found		0	0	5.2607
AI826144	Data not found		0	0	5.0998
ARRDC2	Arrestin domain containing 2	19p13.11	0	0	4.88362
BX091035	Data not found		0	0	4.77947
CCBE1	Collagen and calcium binding EGF domains 1	18q21.32	0	0	4.48813
AK093210	Data not found		0	0	4.46963
AI566079	Data not found		0	0	4.26033
ARHGAP17	Rho GTPase activating protein 17	16p12.1	0	0	4.23466
CA311402	Data not found		0	0	4.00162
CD515724	Data not found		0	0	3.94242
KIAA1272	KIAA1272 protein	20p11.22	0	0	3.89375
PARP8	Poly (ADP-ribose) polymerase family, member 8	5q11.1	0	0	3.85559
BF511893	Data not found		0	0	3.70775
ACBD4	Acyl-Coenzyme A binding domain containing 4	17q21.31	0	0	3.62152
MGC72104	Similar to FRG1 protein (FSHD region gene 1 protein)	20q11.1	0	0	3.56973
GPR110	In multiple clusters		0	0	3.50741
ZNF595	Zinc finger protein 595	4p16.3	0	0	3.49774
CXorf9	Chromosome X open reading frame 9	Xq26	0	0	3.4444
AA581033	Data not found		0	0	3.43962
ZNF46	Zinc finger protein 46 (KUP)	14q23-q24	0	0	3.40054
N98647	Data not found		0	0	3.36541
BX097608	Data not found		0	0	3.2262
FLJ35696	FLJ35696 protein	17p11.2	0	0	3.16575
BX102116	Data not found		0	0	3.05658
BX110578	Data not found		0	0	3.03633
AK125653	Data not found		0	0.062122	3.02467
BE504554	Data not found		0	0	2.98441
BF431030	Data not found		0	0	2.93998
AF283022	Data not found		0	0	2.92752
AK090976	Data not found		0	0	2.87381
BF515089	Data not found		0	0	2.8675
AW182489	Data not found		0	0	2.80859
OR2A20P	Olfactory receptor, family 2, subfamily A, member 20 pseudogene	7q35	0	0	2.80529
SILV	Silver homolog (mouse)	12q13-q14	-0.028569	1.87061	2.80331
AW172643	Data not found		0	0	2.79285
GRID2	Glutamate receptor, ionotropic, delta 2	4q22	0	0	2.79161
BRE	Brain and reproductive organ-expressed (TNFRSF1A modulator)	2p23.2	0	0	2.76426
BQ183809	Data not found		0	0	2.73769
ZNF141	Zinc finger protein 141 (clone pHZ-44)	4p16.3	0	0	2.68706
PRPH	Peripherin	12q12-q13	-0.073135	2.13663	2.66325
C9orf12	Chromosome 9 open reading frame 12	9q21.33-q22.31	0	0	2.65352
HPSE2	Heparanase 2	10q23-q24	0	0	2.58014
AI952955	Data not found		0	0	2.57337
KIAA0495	KIAA0495	1p36.32	0	0	2.57192
CENTB1	Centaurin, beta 1	17p13.1	0	0	2.56998
DSCAML1	Down syndrome cell adhesion molecule like 1		0	0	2.56267
AI024366	Data not found		0	0	2.55188
TMPIT	Transmembrane protein induced by tumor necrosis factor alpha	7q11.23	0	0	2.51248
SEC31L2	SEC31-like 2 (S. cerevisiae)	10q24.32	0	0.367371	2.42223
CUGBP2	CUG triplet repeat, RNA binding protein 2	10p13	0	0	2.4163
KCNK17	Potassium channel, subfamily K, member 17	6p21.1	0	0	2.40599
BF890898	Data not found		0	0	2.38791
AI024267	Data not found		0	0	2.38736
AI679409	Data not found		0	2.57821	2.36737
ARL2L1	ADP-ribosylation factor-like 2-like 1	3q11.2	0	0	2.34085
LOC283143	Hypothetical protein LOC283143	11q23.3	0	0	2.32481
PADI3	Peptidyl arginine deiminase, type III	1p36.13	0	2.10635	2.32193
BC042456	Data not found		0	0	2.28511
PSMB5	Proteasome (prosome, macropain) subunit, beta type, 5	14q11.2	0	0	2.27083
BM982678	Data not found		0	0	2.2461
LOC492304	Putative insulin-like growth factor II associated protein	11p15.5	1	1.60217	2.22527
FLJ23033	Hypothetical protein FLJ23033	1p31.1	0	0	2.22527
BG568135	Data not found		0	0	2.21723
MT1H	Metallothionein 1H	16q13	0	0	2.20163
BF664919	Data not found		0	0	2.19849
AF195658	Data not found		0	0	2.1903
BX091562	Data not found		0	0	2.18967
CABLES1	Cdk5 and Abl enzyme substrate 1	18q11.2	0	0	2.1776
VAMP4	Vesicle-associated membrane protein 4	1q24-q25	-0.286881	1.1375	2.17255
PDE4B	Phosphodiesterase 4B, cAMP-specific (phosphodiesterase E4 dunce homolog, Drosophila)	1p31	0	0	2.1635
MEF2A	MADS box transcription enhancer factor 2, polypeptide A (myocyte enhancer factor 2A)	15q26	0	0	2.16285
AI792969	Data not found		0	0	2.15575
SYNE1	Spectrin repeat containing, nuclear envelope 1	6q25	0	0	2.15381
AI336660	Data not found		0	0	2.15316
ESAM	Endothelial cell adhesion molecule	11q24.2	-0.263034	1.34483	2.15272
GBA2	Glucosidase, beta (bile acid) 2	9p13.3	0.316111	1.87664	2.14833
TXNIP	Thioredoxin interacting protein	1q21.1	-0.551229	1.32769	2.14343
OR10A2	Olfactory receptor, family 10, subfamily A, member 2	11p15.4	0	0	2.13093
AL704488	Data not found		0	0	2.13027
BX100460	Data not found		0.171207	0	2.11303
SLC22A16	Solute carrier family 22 (organic cation transporter), member 16	6q22.1	0	0	2.07861
TAOK2	TAO kinase 2	16p11.2	0	0	2.01863
SC65	Synaptonemal complex protein SC65	17q21.2	0	0	2.01006
AW263556	Data not found		0	0	1.99204
GPR173	G-protein coupled receptor 173	Xp11	0	0	1.98185
PFTK1	PFTAIRE protein kinase 1	7q21-q22	0.617298	0	1.97966
PLAT	Plasminogen activator, tissue	8p12	0	1.55287	1.97526
FLJ10979	Hypothetical protein FLJ10979	17p13.3	0.03279	0.723638	1.97209
LACTB	Lactamase, beta	15q22.1	-0.378512	1.26765	1.97199
AI052687	Data not found		0	0	1.95531
MT3	Metallothionein 3 (growth inhibitory factor (neurotrophic))	16q13	-0.521203	1.26932	1.9542
CENTB2	Centaurin, beta 2	3q29	0	0	1.93131
NCOA7	Nuclear receptor coactivator 7	6q22.32	0	0	1.9115
DHRS2	Dehydrogenase/reductase (SDR family) member 2	14q11.2	-1.16151	2.15895	1.91032
PBX1	Pre-B-cell leukemia transcription factor 1	1q23	0.385398	1.81179	1.89534
BF207862	Data not found		0	0	1.8922
BM675367	Data not found		0	0	1.89142
TNFRSF11B	Tumor necrosis factor receptor superfamily, member 11b (osteoprotegerin)	8q24	0	0	1.8883
MGC33993	Ring finger protein 182	6p23	0	1.75275	1.87263
LOC254312	Hypothetical protein LOC254312	10p14	0	0	1.86473
MLF1	Myeloid leukemia factor 1	3q25.1	-0.15056	2.42281	1.85879
AK022335	Data not found		0	0	1.8504
FSTL4	Follistatin-like 4	5q31.1	0	1.41143	1.848
RBAF600	Retinoblastoma-associated factor 600	1p36.13	0	0	1.848
AB032981	Data not found		-0.459693	1.70285	1.83726
DCAMKL1	Doublecortin and CaM kinase-like 1	13q13	0.406355	2.07906	1.81994
CA12	Carbonic anhydrase XII	15q22	0	0	1.81229
LDB3	LIM domain binding 3	10q22.3-q23.2	0	0	1.80405
AKR1C3	Aldo-keto reductase family 1, member C3 (3-alpha hydroxysteroid dehydrogenase, type II)	10p15-p14	0	1.07724	1.8024
SLC19A2	Solute carrier family 19 (thiamine transporter), member 2	1q23.3	0	0	1.7966
BM989188	Data not found		0	0	1.79577
BX095561	Data not found		0	0	1.79077
NQO3A2	NAD(P)H:quinone oxidoreductase type 3, polypeptide A2	1p36.13-q41	-0.024112	0.799362	1.75707
XM_298795	Data not found		0	0	1.75018
GRIN2D	Glutamate receptor, ionotropic, N-methyl D-aspartate 2D	19q13.1-qter	-0.171207	1.39828	1.74718
AI091296	Data not found		0	0	1.74416
BX112226	Data not found		0	0	1.74071
SSTR5	Somatostatin receptor 5	16p13.3	0	0	1.73725
RPS6KA2	Ribosomal protein S6 kinase, 90kDa, polypeptide 2	6q27	-0.059355	0.77576	1.72473
DYSF	Dysferlin, limb girdle muscular dystrophy 2B (autosomal recessive)	2p13.3-p13.1	0	0	1.71984
ZNF346	Zinc finger protein 346	5q35.2	0	0	1.71457
AA010611	Data not found		0.068725	1.32495	1.7123
RPE	Ribulose-5-phosphate-3-epimerase	2q32-q33.3	0	0	1.70044
EVI5	Ecotropic viral integration site 5	1p22	0	0	1.69866
SERTAD2	SERTA domain containing 2	2p14	0.049166	1.21025	1.69223
XM_295309	Data not found		0	0	1.69153
BF507979	Data not found		0	0	1.69064
BF513213	Data not found		0	0	1.68885
LYNX1	Ly6/neurotoxin 1	8q24.3	0	0	1.68796
BG435301	Data not found		0	0	1.68167
NM_181334	Data not found		-0.181005	1.24649	1.67271
LAMC2	Laminin, gamma 2	1q25-q31	-0.094418	1.18941	1.66595
SMARCA2	SWI/SNF related, matrix associated, actin dependent regulator of chromatin, subfamily a, member 2	9p22.3	0	0	1.66357
PEX7	Peroxisomal biogenesis factor 7	6q21-q22.2	0	0	1.66175
BG330749	Data not found		0	0	1.65901
FIP1L1	FIP1 like 1 (S. cerevisiae)	4q12	0	0	1.63227
WBSCR27	Williams Beuren syndrome chromosome region 27	7q11.23	-0.298708	1.41149	1.62506
LOC494143	Similar to RIKEN cDNA 2510006C20 gene	2p16	0	0	1.61918
TNFRSF21	Tumor necrosis factor receptor superfamily, member 21	6p21.1-12.2	0.161338	1.20934	1.61916
TncRNA	Trophoblast-derived noncoding RNA	11q13.1	0.014912	1.76057	1.61525
KHDRBS3	KH domain containing, RNA binding, signal transduction associated 3	8q24.2	0	0.830255	1.6107
AK091566	Data not found		0	0	1.60976
AI341328	Data not found		0	0	1.60312
PAOX	Polyamine oxidase (exo-N4-amino)	10q26.3	-0.058516	1.16993	1.60296
ILF3	Interleukin enhancer binding factor 3, 90kDa	19p13.2	0	0	1.59741
BC035418	Data not found		0	0	1.59359
FLJ22709	Hypothetical protein FLJ22709	19p13.11	0.024248	1.35576	1.59147
TNNT1	Troponin T1, skeletal, slow	19q13.4	0.14509	1.39662	1.58929
DGKG	Diacylglycerol kinase, gamma 90kDa	3q27-q28	0	0	1.58881
WIG1	P53 target zinc finger protein	3q26.3-q27	0	0.870266	1.58689
TTR	Transthyretin (prealbumin, amyloidosis type I)	18q12.1	0	0	1.58689
BG771696	Data not found		0	0	1.58207
AI024793	Data not found		-0.328494	0.945181	1.57574
FLJ14166	Hypothetical protein FLJ14166	5q33.3	-0.461094	-0.857023	1.56954
BX101024	Data not found		0	0	1.56462
Septin 4	Data not found		-0.270715	1.32674	1.56184
TBX21	T-box 21	17q21.32	0	0	1.56072
LOC81558	C/EBP-induced protein	17q21.33	-0.676098	0.961644	1.5569
CCPG1	Phosphatidylinositol glycan, class B	15q21.1	-0.121498	0.91256	1.55429
BF511841	Data not found		0	0	1.5509
KCNMB4	Potassium large conductance calcium-activated channel, subfamily M, beta member 4	12q	0	1.30217	1.54893
HIBCH	3-hydroxyisobutyryl-Coenzyme A hydrolase	2q32.2	0.137504	0.221568	1.54794
UNQ739	PSST739	7p12.3	0	0	1.54696
FLJ12584	Melanoma/melanocyte specific protein KU-MEL-1	2q37.1	-0.189034	0.524662	1.54128
OCIL	C-type lectin superfamily 2, member D	12p13	0	0.507921	1.53903
PPP2CZ	Protein phosphatase 1J (PP2C domain containing)	1p13.2	0.073764	1.09827	1.53687
GALNT11	UDP-N-acetyl-alpha-D-galactosamine:polypeptide N-acetylgalactosaminyltransferase 11 (GalNAc-T11)	7q34-q36	0	0	1.52807
R38543	Data not found		0	0	1.52406
AL832295	Data not found		0	0	1.51702
BE407125	Data not found		0	0	1.51702
PRH2	Proline-rich protein HaeIII subfamily 2	12p13.2	0	0	1.51601
LRFN1	Leucine rich repeat and fibronectin type III domain containing 1	19q13.2	-0.045443	0.961753	1.50939
CPT1C	Carnitine palmitoyltransferase 1C	19q13.33	0	0.772308	1.50894
UBE2L6	Ubiquitin-conjugating enzyme E2L 6	11q12	-0.210104	1.51769	1.49396
F02969	Data not found		0	4.70465	1.47819
C4.4A	GPI-anchored metastasis-associated protein homolog	19q13.31	0.258217	1.95977	1.37184
PROCR	Protein C receptor, endothelial (EPCR)	20q11.2	-0.39835	2.17454	1.30564
MKL1	Megakaryoblastic leukemia (translocation) 1	22q13	0.053439	1.93471	1.23511
MGC59937	Similar to RIKEN cDNA 2310002J15 gene		0	2.12829	1.18269
AL833700	Data not found		2.14209	0	1.01721
TNN	Tenascin N	1q23-q24	-0.048474	1.54918	0.965543
NRGN	Neurogranin (protein kinase C substrate, RC3)	11q24	-0.27262	1.50643	0.903702
BX117549	Data not found		1.87499	0	0.868687
H55897	Data not found		0	1.82048	0.703101
KREMEN1	Kringle containing transmembrane protein 1	22q12.1	0	3.65076	0.683472
HSPA8	Heat shock 70kDa protein 8	11q24.1	1.71282	0.31034	0.626673
SLA	Src-like-adaptor	8q22.3-qter	0	2.01436	0.489543
DUSP5	Dual specificity phosphatase 5	10q25	-0.998693	1.69973	0.48056
SR140	U2-associated SR140 protein	3q23	0	3.92067	0.477159
SDC4	Syndecan 4 (amphiglycan, ryudocan)	20q12	-1.66604	0.460905	0.413563
BQ015093	Data not found		0.396605	2.20396	0.377211
BM908302	Data not found		0	1.74588	0.371838
CYP2J2	Cytochrome P450, family 2, subfamily J, polypeptide 2	1p31.3-p31.2	0	2.96088	0.317304
TGM7	Transglutaminase 7	15q15.2	4.27471	0	0.312665
AKR1C1	Aldo-keto reductase family 1, member C2 (dihydrodiol dehydrogenase 2; bile acid binding protein; 3-alpha hydroxysteroid dehydrogenase, type III)	10p15-p14	0	5.45622	0.293959
BX108963	Data not found		0	2.81885	0.291604
GRIP2	Glutamate receptor interacting protein 2	3p24-p23	0	2.23818	0.250962
C14orf46	Chromosome 14 open reading frame 46	14q24.3	3.58699	-0.125057	0.226108
ULBP2	UL16 binding protein 2	6q25	0	1.91839	0.214125
BX103900	Data not found		0	3.27441	0.211635
BX102869	Data not found		-0.594549	2.15563	0.20288
SNAI2	Snail homolog 2 (Drosophila)	8q11	0	1.51803	0.163499
C9orf47	Chromosome 9 open reading frame 47	9q22.1	1.84559	0	0.145351
BU686604	Data not found		0	1.58207	0.064883
BX101118	Data not found		0	1.79244	0.059355
CB992698	Data not found		2.12763	0	0.048236
DKFZp434K2435	Hypothetical protein DKFZp434K2435	12q12	0	6.6272	0.028569
EGFL3	EGF-like-domain, multiple 3	1p36.3	-0.449957	2.67503	0.0168
CEP2	Centrosomal protein 2	20q11.22-q12	0	1.77821	0.00863
AI570347	Data not found		1.66721	0	0.002883
PHIP	Pleckstrin homology domain interacting protein	6q14	0	7.97728	0
ZSWIM4	Zinc finger, SWIM domain containing 4	19p13.13-p13.12	0	7.90529	0
BC039678	Data not found		0	7.51676	0
BM695056	Data not found		0	6.95475	0
L3MBTL4	L(3)mbt-like 4 (Drosophila)	18p11.31	0	6.90929	0
ZFHX1B	Zinc finger homeobox 1b	2q22	0	6.40224	0
SIPA1L1	Signal-induced proliferation-associated 1 like 1	14q24.2	0	6.24827	0
LOC65121	Hypothetical protein similar to preferentially expressed antigen of melanoma	1p36.21	0	6.22655	0
TFCP2L3	Transcription factor CP2-like 3	8q22.3	0	6.15409	0
AK128318	Data not found		0	6.0936	0
AI565993	Data not found		0	5.91867	0
M6PR	Mannose-6-phosphate receptor (cation dependent)	12p13	0	5.74044	0
ITGB5	Integrin, beta 5	3q21.2	0	5.72574	0
AI767743	Data not found		0	5.54665	0
T91980	Data not found		0	5.4758	0
COPA	Coatomer protein complex, subunit alpha	1q23-q25	0	5.35099	0
BX116384	Data not found		0	5.22913	0
N94759	Data not found		0	5.11278	0
BQ009857	Data not found		0	5.04728	0
HOXA7	Homeo box A7	7p15-p14	0	4.92258	0
EGFR	Epidermal growth factor receptor (erythroblastic leukemia viral (v-erb-b) oncogene homolog, avian)	7p12	0	4.83309	0
DKFZP564D166	Putative ankyrin-repeat containing protein	17q23.3	0	4.82385	0
BC010870	Data not found		0	4.81803	0
AK128522	Data not found		0	4.74664	0
USP26	Ubiquitin specific protease 26	Xq26.2	0	4.73151	0
BE561859	Data not found		0	4.61388	0
CXXC5	CXXC finger 5	5q31.2	0	4.58676	0
MAWBP	MAWD binding protein	10pter-q25.3	0	4.47949	0
AASS	Aminoadipate-semialdehyde synthase	7q31.3	0	4.41048	0
BQ072415	Data not found		0	4.35191	0
DIAPH2	Diaphanous homolog 2 (Drosophila)	Xq22	0	4.3225	0
GALNT11	UDP-N-acetyl-alpha-D-galactosamine:polypeptide N-acetylgalactosaminyltransferase 11 (GalNAc-T11)	7q34-q36	0	4.28377	0
BX101020	Data not found		0	4.26933	0
AK024534	Data not found		0	4.24092	0
FLJ21628	Hypothetical protein FLJ21628	5q35.3	0	4.12747	0
ACSL3	Acyl-CoA synthetase long-chain family member 3	2q34-q35	0	4.0769	0
HIP1	Huntingtin interacting protein 1	7q11.23	0	4.06281	0
BX097803	Data not found		0	4.04893	0
BQ343599	Data not found		0	4.03896	0
BI559448	Data not found		0	3.95271	0
PNCK	Pregnancy upregulated non-ubiquitously expressed CaM kinase	Xq28	0	3.95121	0
AW662017	Data not found		0	3.92733	0
BX106593	Data not found		0	3.82089	0
BC041906	Data not found		0	3.81537	0
BU728659	Data not found		0	3.79494	0
AK097471	Data not found		0	3.76723	0
BF353045	Data not found		0	3.75766	0
USP15	Ubiquitin specific protease 15	12q14	0	3.72661	0
AI634087	Data not found		0	3.66175	0
XM_298213	Data not found		0	3.64961	0
BI094133	Data not found		0	3.53431	0
AA283873	Data not found		0	3.52807	0
PIK3CA	Phosphoinositide-3-kinase, catalytic, alpha polypeptide	3q26.3	0	3.51425	0
CD8A	CD8 antigen, alpha polypeptide (p32)	2p12	0	3.50488	0
PRDM5	PR domain containing 5	4q25-q26	0	3.48233	0
ZNF291	Zinc finger protein 291	15q24	0	3.47949	0
BM989117	Data not found		0	3.43563	0
AI373292	Data not found		0	3.43456	0
AI082087	Data not found		0	3.4268	0
BTBD5	BTB (POZ) domain containing 5	14q21.2	0	3.4163	0
LCE3D	Late cornified envelope 3D	1q21	0	3.41115	0
MKI67IP	MKI67 (FHA domain) interacting nucleolar phosphoprotein	2q14.3	0	3.4019	0
BE966886	Data not found		0	3.36457	0
AK127696	Data not found		0	3.35671	0
MEGF11	MEGF11 protein	15q22.31	0	3.35445	0
CA310439	Data not found		0	3.32193	0
ELMO2	Engulfment and cell motility 2 (ced-12 homolog, C. elegans)	20q13	0	3.30334	0
TGM5	Transglutaminase 5	15q15.2	0	3.29836	0
ARID2	AT rich interactive domain 2 (ARID, RFX-like)	12q12	0	3.28629	0
AA910714	Data not found		0	3.25459	0
SRC	V-src sarcoma (Schmidt-Ruppin A-2) viral oncogene homolog (avian)	20q12-q13	0	3.22527	0
MGC39821	Hypothetical protein MGC39821	19p13.11	0	3.22311	0
ZAK	Sterile alpha motif and leucine zipper containing kinase AZK	2q24.2	0	3.21101	0
SLC22A17	Solute carrier family 22 (organic cation transporter), member 17	14q11.2	0	3.19849	0
ARID1B	AT rich interactive domain 1B (SWI1-like)	6q25.1	0	3.19566	0
EIF2C2	Eukaryotic translation initiation factor 2C, 2	8q24	0	3.18206	0
BE392404	Data not found		0	3.17919	0
AI968158	Data not found		0	3.16704	0
UCHL3	Ubiquitin carboxyl-terminal esterase L3 (ubiquitin thiolesterase)	13q22.2	0.158337	3.14796	0
AW452290	Data not found		0	3.12664	0
ELF4	E74-like factor 4 (ets domain transcription factor)	Xq26	0	3.12135	0
BG219729	Data not found		0	3.10635	0
CA844337	Data not found		0	3.09457	0
HNRPA2B1	Heterogeneous nuclear ribonucleoprotein A2/B1	7p15	0	3.05866	0
BRPF3	Bromodomain and PHD finger containing, 3	6p21	0	3.04579	0
FLJ23074	Regulated in COPD kinase	2q21.3	0	3.04089	0
BM931146	Data not found		0	3.04054	0
EPHA5	EPH receptor A5	4q13.1	0	3.02574	0
BG218400	Data not found		0	3.01935	0
ZNF638	Zinc finger protein 638	2p13.2-p13.1	0	2.97966	0
COL25A1	Collagen, type XXV, alpha 1	4q25	0	2.97233	0
BU957336	Data not found		0	2.96125	0
AJ297527	Data not found		0	2.95903	0
AW172526	Data not found		0	2.92979	0
KIAA0415	In multiple clusters		0	2.92448	0
ZNF11B	Zinc finger protein 11B	10q11.2	0	2.89802	0
R51883	Data not found		0	2.89142	0
BF516476	Data not found		0	2.84639	0
BC040199	Data not found		0	2.82212	0
AF312915	Data not found		0	2.81885	0
NM_025034	Data not found		0	2.80199	0
MGC27348	Similar to ribosomal protein S2; 40S ribosomal protein S2	7p15.3	0	2.79494	0
CK002475	Data not found		0	2.78743	0
ADAMTS19	A disintegrin-like and metalloprotease (reprolysin type) with thrombospondin type 1 motif, 19	5q31	0	2.78283	0
LOC137392	Similar to CG6405 gene product	8q22.1	0	2.7685	0
FLJ38792	Hypothetical protein FLJ38792	17q25.3	0	2.76001	0
MKLN1	In multiple clusters		0	2.74502	0
ZMYND11	Zinc finger, MYND domain containing 11	10p14	0	2.74201	0
AA570566	Data not found		0	2.73855	0
HLA-DRA	Major histocompatibility complex, class II, DR alpha	6p21.3	0	2.72378	0
SLAC2-B	SLAC2-B	11q22.3	0	2.71896	0
BG250207	Data not found		0	2.7137	0
SNN	Stannin	16p13	0	2.69019	0
KIAA1727	KIAA1727 protein	4q31.3	0	2.68796	0
BX100372	Data not found		0	2.66857	0
GRIN2A	Glutamate receptor, ionotropic, N-methyl D-aspartate 2A	16p13.2	0	2.65535	0
AK126230	Data not found		0	2.65214	0
C6orf145	Chromosome 6 open reading frame 145	6p25.2	0	2.63784	0
BG563712	Data not found		0	2.63366	0
NPTX1	Neuronal pentraxin I	17q25.1-q25.2	0	2.63041	0
BE738569	Data not found		0	2.62433	0
AI827476	Data not found		0	2.62106	0
AK090766	Data not found		0	2.61353	0
NM_018329	Data not found		0	2.61353	0
AI286182	Data not found		0	2.61259	0
LOC283194	Hypothetical protein LOC283194	11q12.2	0	2.58014	0
BF062887	Data not found		0	2.5758	0
EMCN	Endomucin	4q24	0	2.56754	0
C8orf8	Chromosome 8 open reading frame 8	8p23-p22	0	2.56462	0
BM716109	Data not found		0	2.543	0
BG820156	Data not found		0	2.52857	0
BF062628	Data not found		0	2.51753	0
BG190850	Data not found		0	2.51702	0
U48645	Data not found		0	2.51299	0
HRG	Histidine-rich glycoprotein	3q27	0	2.50437	0
FLJ37587	Hypothetical protein FLJ37587	12q24.11	0	2.49672	0
EPB42	Erythrocyte membrane protein band 4.2	15q15-q21	0	2.46884	0
LOC493754	Hypothetical LOC493754		0	2.45207	0
SON	SON DNA binding protein	21q22.1-q22.2	0	2.4489	0
BM677066	Data not found		0	2.38294	0
AI870327	Data not found		0	2.37907	0
p49/STRAP	Serum response factor binding protein 1	5q23.1	0	2.37685	0
NR3C2	Nuclear receptor subfamily 3, group C, member 2	4q31.1	0	2.37128	0
BQ314294	Data not found		0	2.36905	0
LOC148490	Hypothetical protein LOC148490	1p36.13	0	2.34142	0
FLJ32731	Hypothetical protein FLJ32731	8p11.1	0	2.33971	0
SMYD1	SET and MYND domain containing 1	2p11.2	0	2.33857	0
AW072168	Data not found		0	2.32654	0
GPR39	G protein-coupled receptor 39	2q21-q22	0	2.32423	0
AW204870	Data not found		0	2.31557	0
KIAA1524	KIAA1524	3q13.13	0	2.29924	0
AK074255	Data not found		0	2.29396	0
BC051705	Data not found		0	2.28983	0
CA865721	Data not found		0	2.27023	0
AI831380	Data not found		0	2.26604	0
HERC1	Hect (homologous to the E6-AP (UBE3A) carboxyl terminus) domain and RCC1 (CHC1)-like domain (RLD) 1	15q22	0	2.26003	0
AJ271378	Data not found		0	2.24793	0
KCNT1	Potassium channel, subfamily T, member 1	9q34.3	0	2.23879	0
AF070602	Data not found		0	2.23818	0
PMPCB	Peptidase (mitochondrial processing) beta	7q22-q32	0	2.23327	0
PPL	Periplakin	16p13.3	0	2.22219	0
FURIN	Furin (paired basic amino acid cleaving enzyme)	15q26.1	0.27739	2.21661	0
AK123745	Data not found		0	2.20602	0
ARVCF	Armadillo repeat gene deletes in velocardiofacial syndrome	22q11.21	0	2.20226	0
AV652851	Data not found		0	2.19219	0
AW272513	Data not found		0	2.18206	0
EB-1	E2a-Pbx1-associated protein	12q23.1	0	2.18015	0
AI954897	Data not found		0	2.17568	0
DOK3	Docking protein 3	5q35.3	0	2.17568	0
N68568	Data not found		0	2.1635	0
AW302787	Data not found		0	2.16156	0
USP30	Ubiquitin specific protease 30	12q24.11	0	2.14861	0
SPATA1	Spermatogenesis associated 1	1p22.3	0	2.14731	0
KIF1B	Kinesin family member 1B	1p36.2	0.092207	2.14274	0
MEIS1	Meis1, myeloid ecotropic viral integration site 1 homolog (mouse)	2p14-p13	0	2.1375	0
KIAA0339	KIAA0339 gene product	16p11.2	0	2.13488	0
AA469937	Data not found		0	2.13422	0
GIP	Gastric inhibitory polypeptide	17q21.3-q22	0	2.12961	0
BX111068	Data not found		0	2.11836	0
SIAT1	ST6 beta-galactosamide alpha-2,6-sialyltranferase 1	3q27-q28	0	2.1117	0
DOCK2	Dedicator of cytokinesis 2	5q35.1	0	2.10031	0
BG211370	Data not found		0	2.08406	0
TSPYL6	TSPY-like 6	2p16.3	0	2.07587	0
RBED1	RNA binding motif and ELMO domain 1	2p11.2	0	2.06764	0
AF009267	Data not found		0	2.04893	0
MEF2D	MADS box transcription enhancer factor 2, polypeptide D (myocyte enhancer factor 2D)	1q12-q23	0	2.02786	0
PRDM2	PR domain containing 2, with ZNF domain	1p36	0	2.02715	0
BF056512	Data not found		0	2.01578	0
BX104851	Data not found		0	2.00288	0
NEDD8	Neural precursor cell expressed, developmentally down-regulated 8	14q11.2	0	1.99928	0
PPP2R3A	Protein phosphatase 2 (formerly 2A), regulatory subunit B'', alpha	3q22.1	0	1.98841	0
MN7	In multiple clusters		0	1.97746	0
AI216020	Data not found		0	1.97526	0
RAB8B	RAB8B, member RAS oncogene family	15q22.2	0	1.96864	0
FBXO40	F-box protein 40	3q13.33	0	1.96495	0
NCOA2	Nuclear receptor coactivator 2	8q13.3	0	1.96125	0
CPB1	Carboxypeptidase B1 (tissue)	3q24	0	1.95308	0
PDK4	Pyruvate dehydrogenase kinase, isoenzyme 4	7q21.3-q22.1	0	1.95084	0
MSR1	Macrophage scavenger receptor 1	8p22	0	1.94935	0
R66713	Data not found		0	1.94561	0
BX118775	Data not found		0	1.93433	0
GABRB1	Gamma-aminobutyric acid (GABA) A receptor, beta 1	4p12	0	1.93282	0
NFAT5	Nuclear factor of activated T-cells 5, tonicity-responsive	16q22.1	0	1.926	0
AA421236	Data not found		0	1.92067	0
AI150405	Data not found		0	1.92067	0
AW262438	Data not found		0	1.91762	0
BG059489	Data not found		0	1.91533	0
BU656976	Data not found		0	1.91303	0
BX428149	Data not found		0	1.91303	0
NTSR2	Neurotensin receptor 2	2p25.1	0	1.9115	0
ARHN	Rho family GTPase 2	17q21	0	1.90072	0
C20orf175	Chromosome 20 open reading frame 175	20q13.13	0	1.89918	0
PRDM16	PR domain containing 16	1p36.23-p33	0	1.8922	0
SCAMP4	Hypothetical protein BC011824	19p13.3	0	1.88596	0
MGC16385	Hypothetical protein MGC16385	16q24.3	0.145351	1.88206	0
BF434753	Data not found		0	1.87578	0
BM458235	Data not found		0	1.87499	0
AI829924	Data not found		0	1.87184	0
DIRAS2	DIRAS family, GTP-binding RAS-like 2	9q22.2	0	1.87027	0
KIAA0540	Neurobeachin-like 2	3p21.31	0	1.86869	0
AL047493	Data not found		0	1.86631	0
KCNIP4	Kv channel interacting protein 4	4p15.31	0	1.86076	0
TRAF3IP1	TNF receptor-associated factor 3 interacting protein 1	2q37.3	0	1.8512	0
CH25H	Cholesterol 25-hydroxylase	10q23	0	1.84639	0
WBSCR17	Williams-Beuren syndrome chromosome region 17	7q11.23	0	1.84157	0
C20orf114	Chromosome 20 open reading frame 114	20q11.21	0	1.83835	0
AK000152	Data not found		0	1.83107	0
AA430101	Data not found		0	1.82863	0
AI243147	Data not found		0	1.82863	0
NLGN4X	Neuroligin 4, X-linked	Xp22.32-p22.31	0	1.81311	0
AA291522	Data not found		0	1.81147	0
NM_152709	Data not found		0	1.80983	0
CB048494	Data not found		0	1.80818	0
BF528467	Data not found		0	1.80736	0
C5orf11	Lix1 homolog (mouse)	5q15	0	1.80405	0
FLJ33620	WD repeat domain 49	3q26.1	0	1.80405	0
AI082150	Data not found		0	1.80157	0
ADCK4	AarF domain containing kinase 4	19q13.2	0	1.79577	0
KIAA0261	KIAA0261	10q23.2	0.181421	1.77568	0
AI001800	Data not found		0	1.77231	0
BC050575	Data not found		0	1.77146	0
TNFRSF18	Tumor necrosis factor receptor superfamily, member 18	1p36.3	0	1.76977	0
ATP13A4	ATPase type 13A4	3q29	0	1.76808	0
AF124368	Data not found		0	1.76384	0
FADS3	Fatty acid desaturase 3	11q12-q13.1	0	1.76043	0
TLL1	Tolloid-like 1	4q32-q33	0	1.75617	0
IGHM	Immunoglobulin heavy constant mu	14q32.33	0	1.75531	0
ARK5	AMP-activated protein kinase family member 5	12q23.3	0	1.75189	0
BQ890312	Data not found		0	1.75103	0
BX117009	Data not found		0	1.74674	0
SNFT	Jun dimerization protein p21SNFT	1q32.3	0	1.74674	0
AI803102	Data not found		0	1.74158	0
N68420	Data not found		0	1.7277	0
KIAA1661	KIAA1661 protein		0	1.72596	0
ATP2B1	ATPase, Ca++ transporting, plasma membrane 1	12q21.3	0	1.72159	0
NR0B2	Nuclear receptor subfamily 0, group B, member 2	1p36.1	0	1.71545	0
LHFPL3	Lipoma HMGIC fusion partner-like 3	7q22.2-q22.3	0	1.70929	0
FLJ90586	Hypothetical protein FLJ90586	7q34	0	1.69866	0
CB049061	Data not found		0	1.69599	0
RPL10A	In multiple clusters		0	1.69064	0
NALP13	NACHT, leucine rich repeat and PYD containing 13	19q13.43	0	1.68706	0
GGA1	Golgi associated, gamma adaptin ear containing, ARF binding protein 1	22q13.31	0	1.68167	0
AW195733	Data not found		0	1.66721	0
NM_015671	Data not found		0	1.65535	0
AL833884	Data not found		0	1.6526	0
BU170125	Data not found		0	1.6526	0
AI139759	Data not found		0	1.64985	0
VILL	Villin-like	3p21.3	0	1.64432	0
SPTBN1	Spectrin, beta, non-erythrocytic 1	2p21	0	1.64247	0
BC038732	Data not found		0	1.63877	0
BX104981	Data not found		0	1.63784	0
C3orf20	Chromosome 3 open reading frame 20	3p25.1	0	1.63227	0
LOC51058	Hypothetical protein LOC51058	1p34.2	0	1.63134	0
LDB2	LIM domain binding 2	4p16	0	1.62947	0
C12orf22	Chromosome 12 open reading frame 22	12q13.11-q13.12	0	1.62854	0
AI521398	Data not found		0	1.6173	0
AI400644	Data not found		0	1.61353	0
UPF2	UPF2 regulator of nonsense transcripts homolog (yeast)	10p14-p13	0	1.61353	0
AA233727	Data not found		0	1.61259	0
SORCS2	Sortilin-related VPS10 domain containing receptor 2	4p16.1	0	1.60881	0
DYX1C1	Dyslexia susceptibility 1 candidate 1	15q21.3	0	1.60597	0
OPRL1	Opiate receptor-like 1	20q13.33	0	1.59741	0
NEDD9	Neural precursor cell expressed, developmentally down-regulated 9	6p25-p24	0	1.59168	0
AA342217	Data not found		0	1.58784	0
AA458918	Data not found		0	1.58592	0
BC007266	Data not found		0	1.584	0
PHCA	Phytoceramidase, alkaline	11q13.5	0	1.58207	0
AA922143	Data not found		0	1.57143	0
HMGN1	High-mobility group nucleosome binding domain 1	21q22.3	0	1.56657	0
BC042491	Data not found		0	1.56462	0
BI906602	Data not found		0	1.56267	0
AK095548	Data not found		0	1.54696	0
AW450103	Data not found		0	1.54498	0
BF447808	Data not found		0	1.54498	0
DOCK9	Dedicator of cytokinesis 9	13q32.3	0	1.54102	0
BX110342	Data not found		0	1.53903	0
CA428603	Data not found		0	1.53804	0
ZNF44	Zinc finger protein 44 (KOX 7)	19p13.2	0	1.52306	0
ATXN7	Ataxin 7	3p21.1-p12	1.19786	1.51601	0
TCF12	Transcription factor 12 (HTF4, helix-loop-helix transcription factors 4)	15q21	0	1.51299	0
XM_293320	Data not found		0	1.50691	0
AI243429	Data not found		7.199	1.40054	0
BCAS3	Breast carcinoma amplified sequence 3	17q23	1.58111	0.762136	0
ZFR	Zinc finger RNA binding protein	5p13.3	7.51713	0.415759	0
MYCT1	Myc target 1	6q25.2	4.488	0.070389	0
ACTR2	ARP2 actin-related protein 2 homolog (yeast)	2p14	7.18642	0	0
NRIP1	Nuclear receptor interacting protein 1	21q11.2	6.94108	0	0
GALNT9	UDP-N-acetyl-alpha-D-galactosamine:polypeptide N-acetylgalactosaminyltransferase 9 (GalNAc-T9)	12q24.33	6.8146	0	0
RGS10	Regulator of G-protein signalling 10	10q25	6.69619	0	0
EPS15	Epidermal growth factor receptor pathway substrate 15	1p32	6.52838	0	0
BG201859	Data not found		6.43072	0	0
FLJ16124	FLJ16124 protein	2p14	6.29892	0	0
BC044741	Data not found		6.23427	0	0
TESSP1	Testis serine protease 1	16p13.3	6.20973	0	0
KIAA0553	KIAA0553 protein	17q21.31	5.92291	0	0
PARP14	Poly (ADP-ribose) polymerase family, member 14	3q21.1	5.86012	0	0
W91976	Data not found		5.83086	0	0
BQ184940	Data not found		5.66596	0	0
F3	Coagulation factor III (thromboplastin, tissue factor)	1p22-p21	5.54405	0	0
DKFZP564K0822	Hypothetical protein DKFZp564K0822	7p11.2	5.19251	0	0
COG2	Component of oligomeric golgi complex 2	1q42.2	5.17816	0	0
BQ180863	Data not found		5.14926	0	0
GRIA3	Glutamate receptor, ionotrophic, AMPA 3	Xq25-q26	5.0804	0	0
NALP1	In multiple clusters		5.04072	0	0
LOC220032	Glycerophosphodiester phosphodiesterase domain containing 4	11q13.5	4.86156	0	0
FBLP-1	Filamin-binding LIM protein-1	1p36.13	4.83046	0	0
ITIH2	Inter-alpha (globulin) inhibitor H2	10p15	4.74674	0	0
GPD2	Glycerol-3-phosphate dehydrogenase 2 (mitochondrial)	2q24.1	4.66982	0	0
LOC405753	Similar to Numb-interacting homolog gene	15q15.1	4.57058	0	0
BC017738	Data not found		4.52657	0	0
BF448583	Data not found		4.50093	0	0
AI525856	Data not found		4.48916	0	0
CHD6	Chromodomain helicase DNA binding protein 6	20q12	4.13192	0	0
FLJ11127	Hypothetical protein FLJ11127	5p15.2	4.05866	0	0
AI638449	Data not found		4.03228	0	0
BF510379	Data not found		4.01346	0	0
BX110326	Data not found		3.98204	0	0
SHREW1	Transmembrane protein SHREW1	1p36.32	3.85977	0	0
ARID5B	AT rich interactive domain 5B (MRF1-like)	10q21.2	3.74502	0	0
BX112162	Data not found		3.65764	0	0
TRPS1	Trichorhinophalangeal syndrome I	8q24.12	3.64961	0	0
BE044523	Data not found		3.54967	0	0
AK022090	Data not found		3.42787	0	0
BC040612	Data not found		3.31354	0	0
AK056775	Data not found		3.15931	0	0
FMNL2	Formin-like 2	2q23.3	3.08542	0	0
AW173314	Data not found		3.03703	0	0
PTPN7	Protein tyrosine phosphatase, non-receptor type 7	1q32.1	3.02432	0	0
CB178409	Data not found		2.99204	0	0
ARID3B	AT rich interactive domain 3B (BRIGHT- like)	15q24	2.9895	0	0
SYT11	Synaptotagmin XI	1q21.2	2.97379	0	0
NLF1	Nuclear localized factor 1	15q22.2	2.96606	0	0
AA809349	Data not found		2.94972	0	0
TSPYL3	TSPY-like 3	20q11.21	2.89608	0	0
PLA2G5	Phospholipase A2, group V	1p36-p34	2.83026	0	0
PCYT1A	Phosphate cytidylyltransferase 1, choline, alpha isoform	3q29	2.82293	0	0
KCNAB3	Potassium voltage-gated channel, shaker-related subfamily, beta member 3	17p13.1	2.79867	0	0
ADAM12	A disintegrin and metalloproteinase domain 12 (meltrin alpha)	10q26.3	2.74932	0	0
FLJ10945	Hypothetical protein FLJ10945	22q13.31	2.69019	0	0
AI125404	Data not found		2.66038	0	0
AK026080	Data not found		2.65306	0	0
IL21R	Interleukin 21 receptor	16p11	2.63552	0	0
BQ017688	Data not found		2.60549	0	0
PPP2R5C	Protein phosphatase 2, regulatory subunit B (B56), gamma isoform	14q32	2.59979	0	0
POU2AF1	POU domain, class 2, associating factor 1	11q23.1	2.59836	0	0
BQ001309	Data not found		2.59216	0	0
NEK9	NIMA (never in mitosis gene a)- related kinase 9	14q24.3	2.584	0	0
AA905514	Data not found		2.54942	0	0
BM712796	Data not found		2.48903	0	0
STK24	Serine/threonine kinase 24 (STE20 homolog, yeast)	13q31.2-q32.3	2.48749	0	0
L01279	Data not found		2.45575	0	0
MGAT5	Mannosyl (alpha-1,6-)-glycoprotein beta-1,6-N-acetyl-glucosaminyltransferase	2q21	2.45101	0	0
BCL7C	B-cell CLL/lymphoma 7C	16p11	2.43456	0	0
BC039402	Data not found		2.36289	0	0
CD244827	Data not found		2.34823	0	0
NMNAT1	Nicotinamide nucleotide adenylyltransferase 1	1p32-p35	2.30451	0	0
POLR2F	Polymerase (RNA) II (DNA directed) polypeptide F	22q13.1	2.28865	0	0
ADK	Adenosine kinase	10q22	2.28688	0	0
BM562684	Data not found		2.26664	0	0
QKI	Quaking homolog, KH domain RNA binding (mouse)	6q26-27	2.25459	0	0
TAS2R16	Taste receptor, type 2, member 16	7q31.1-q31.3	2.24793	0	0
GPR124	G protein-coupled receptor 124	8p12	2.20664	0	0
BQ787094	Data not found		2.17696	0	0
FAM20C	In multiple clusters		2.15381	0	0
BC008027	Data not found		2.1137	0	0
AI200816	Data not found		2.10969	0	0
IRS2	Insulin receptor substrate 2	13q34	2.08066	0	0
C9orf3	Chromosome 9 open reading frame 3	9q22.32	2.04614	0	0
MKLN1	In multiple clusters		2.02857	0	0
SSBP3	Single stranded DNA binding protein 3	1p32.3	2.02715	0	0
FLJ21125	Hypothetical protein FLJ21125	22q11.21	2.02574	0	0
BC034981	Data not found		2.0072	0	0
P2RY2	Purinergic receptor P2Y, G-protein coupled, 2	11q13.5-q14.1	1.99856	0	0
LZTR1	Leucine-zipper-like transcription regulator 1	22q11.21	1.98039	0	0
C21orf34	Chromosome 21 open reading frame 34	21q21.1	1.96569	0	0
ZXDB	Zinc finger, X-linked, duplicated B	Xp11.21	1.96199	0	0
BX452579	Data not found		1.95457	0	0
CNTN3	Contactin 3 (plasmacytoma associated)	3p26	1.95084	0	0
LPHN3	In multiple clusters		1.94411	0	0
FLJ10871	Related to CPSF subunits 74 kDa	8p21.1	1.93885	0	0
AA604671	Data not found		1.92903	0	0
PRKAB2	Protein kinase, AMP-activated, beta 2 non-catalytic subunit	1q21.1	1.92676	0	0
AA993904	Data not found		1.92448	0	0
ITGAD	Integrin, alpha D	16p11.2	1.89297	0	0
BF116083	Data not found		1.88206	0	0
AK093354	Data not found		1.88049	0	0
BG195573	Data not found		1.8024	0	0
LSS	Lanosterol synthase (2,3-oxidosqualene-lanosterol cyclase)	21q22.3	1.79244	0	0
NM_024732	Data not found		1.78576	0	0
ZBTB16	Zinc finger and BTB domain containing 16	11q23.1	1.78073	0	0
MAD	MAX dimerization protein 1	2p13-p12	1.77821	0	0
LOC283335	Hypothetical protein LOC283335	12q13.13	1.77652	0	0
SLC5A10	Solute carrier family 5 (sodium/glucose cotransporter), member 10	17p11.2	1.75958	0	0
C9orf71	Chromosome 9 open reading frame 71	9q13	1.7476	0	0
USP53	Ubiquitin specific protease 53	4q26	1.74244	0	0
AW293971	Data not found		1.74158	0	0
C20orf18	Chromosome 20 open reading frame 18	20p13	1.73118	0	0
BE349124	Data not found		1.71984	0	0
C6orf165	Chromosome 6 open reading frame 165	6q15	1.71984	0	0
AW058570	Data not found		1.70044	0	0
AA318933	Data not found		1.68796	0	0
UBXD2	UBX domain containing 2	2q21.3	1.67717	0	0
EAF1	ELL associated factor 1	3p25.1	1.63599	0	0
MARK3	MAP/microtubule affinity-regulating kinase 3	14q32.3	1.63413	0	0
PBX1	Pre-B-cell leukemia transcription factor 1	1q23	1.61918	0	0
GPC3	Glypican 3	Xq26.1	1.61447	0	0
PL6	Placental protein 6	3p21.3	1.59072	0	0
BM998432	Data not found		1.57143	0	0
SRGAP3	SLIT-ROBO Rho GTPase activating protein 3	3p25.3	1.56657	0	0
BPIL3	Bactericidal/permeability-increasing protein-like 3	20q11.21	1.56462	0	0
BX090055	Data not found		1.55582	0	0
N58704	Data not found		1.54992	0	0
AW993069	Data not found		1.54893	0	0
MGC15407	Similar to RIKEN cDNA 4931428D14 gene	2p16.1	1.53306	0	0
AW294973	Data not found		1.53207	0	0
BF726821	Data not found		1.51904	0	0
PLEKHA3	Pleckstrin homology domain containing, family A (phosphoinositide binding specific) member 3	2q31.2	-0.017209	2.19754	-0.017209
AW976329	Data not found		-0.17103	1.768	-0.022264
DKFZp547B1713	Hypothetical protein DKFZp547B1713	1q42.2	2.27416	-0.062122	-0.062122
AW662686	Data not found		-0.379385	1.70071	-0.093808
AA424811	Data not found		-0.094912	4.34538	-0.094912
FLJ13841	Hypothetical protein FLJ13841	17q25.3	5.94821	-0.145351	-0.145351
AA707126	Data not found		1.55774	-0.578141	-0.172919
AK091244	Data not found		4.00907	-0.313901	-0.19155
BM008736	Data not found		-0.214125	1.75599	-0.214125
EEF1A1	In multiple clusters		-0.381262	-1.82936	-0.275644
SFI1	Sfi1 homolog, spindle assembly associated (yeast)	22q12.2	2.49823	-0.303342	-0.303342
TM7SF2	Transmembrane 7 superfamily member 2	11q13	-1.5292	0.319802	-0.315071
CDK5	Cyclin-dependent kinase 5	7q36	-1.11105	2.15379	-0.360864
SERF1A	Small EDRK-rich factor 1A (telomeric)	5q12.2-q13.3	-0.190265	1.67927	-0.370838
MTUS1	Mitochondrial tumor suppressor 1	8p22	-1.57769	0.11814	-0.372505
BG190549	Data not found		1.92639	-0.649008	-0.385729
MYO1C	Myosin IC	17p13	-1.188	-1.5979	-0.447028
PTPN23	Protein tyrosine phosphatase, non-receptor type 23	3p21.3	3.57687	-0.885478	-0.454474
HDAC2	Histone deacetylase 2	6q21	-0.312353	-1.53416	-0.477573
BC011998	Data not found		5.38008	-0.483364	-0.483364
FLJ33708	Hypothetical protein FLJ33708	6p25.1	-1.58014	-0.009683	-0.519406
AI002114	Data not found		-0.99501	2.66706	-0.530515
MAGEF1	Melanoma antigen family F, 1	3q13	-1.67086	0.191168	-0.549249
ATP1A1	ATPase, Na+/K+ transporting, alpha 1 polypeptide	1p21	-1.50284	0.083258	-0.549823
REC14	WD repeat domain 61	15q25.1	-1.58184	-0.930844	-0.574615
G1P2	Interferon, alpha-inducible protein (clone IFI-15K)	1p36.33	-1.78778	0.051026	-0.581489
DKFZP434K1421	Hypothetical protein DKFZp434K1421	17q11.2	-0.925999	-1.75918	-0.593869
EYA4	Eyes absent homolog 4 (Drosophila)	6q23	-1.02745	-1.72948	-0.606093
BU686591	Data not found		-1.7177	-0.559565	-0.6117
FLJ11301	Hypothetical protein FLJ11301	3q29	-1.60815	-0.793828	-0.614536
PGRMC2	Progesterone receptor membrane component 2	4q26	-1.56209	-1.01015	-0.624322
TM4SF1	Transmembrane 4 L six family member 1	3q21-q25	-1.76806	-0.654961	-0.650205
EEF1A1	In multiple clusters		-0.739844	-1.94196	-0.682477
WEE1	WEE1 homolog (S. pombe)	11p15.3-p15.1	-0.745245	-1.70576	-0.712988
CLN3	Ceroid-lipofuscinosis, neuronal 3, juvenile (Batten, Spielmeyer-Vogt disease)	16p12.1	-1.52564	-0.155589	-0.725938
IGFBP2	Insulin-like growth factor binding protein 2, 36kDa	2q33-q34	-1.64893	0.108951	-0.725967
DCTN2	Dynactin 2 (p50)	12q13.2-q13.3	-1.56171	-0.905914	-0.743055
ANLN	Anillin, actin binding protein (scraps homolog, Drosophila)	7p15-p14	-0.426073	-1.9115	-0.773996
ASXL1	Additional sex combs like 1 (Drosophila)	20q11.1	-1.35704	-1.6832	-0.777726
EMR3	Egf-like module containing, mucin-like, hormone receptor-like 3	19p13.1	-1.74675	-0.526111	-0.78674
FLJ11184	Hypothetical protein FLJ11184	4q32.2	-0.264118	-1.71014	-0.800217
MR1	Major histocompatibility complex, class I-related	1q25.3	-0.8024	3.57013	-0.8024
PTPN18	Protein tyrosine phosphatase, non-receptor type 18 (brain-derived)	2q21.1	-0.493985	-1.50299	-0.804905
SLC2A1	Solute carrier family 2 (facilitated glucose transporter), member 1	1p35-p31.3	-0.199987	-1.65115	-0.813266
FCGRT	Fc fragment of IgG, receptor, transporter, alpha	19q13.3	-1.54659	-0.762383	-0.816926
SURF4	Surfeit 4	9q34.2	-0.664816	-1.85068	-0.820217
HSPCP1	Heat shock 90kDa protein 1, beta pseudogene 1	4q21-q25	-0.115803	-2.04159	-0.82495
GDA	Guanine deaminase	9q21.11-21.33	-1.68369	-0.878341	-0.825414
PPA2	Inorganic pyrophosphatase 2	4q25	-0.67077	-1.61861	-0.829754
SLC30A5	Solute carrier family 30 (zinc transporter), member 5	5q12.1	4.48806	-0.844787	-0.844787
AI672369	Data not found		-0.702693	-1.52807	-0.846397
HMGN3	In multiple clusters		-0.948885	-1.5085	-0.846673
KIAA0649	KIAA0649	9q34.3	-1.54107	-0.015362	-0.867483
BE005212	Data not found		-1.53216	-0.273636	-0.868363
NOL1	Nucleolar protein 1, 120kDa	12p13	-0.560214	-1.60342	-0.870174
HMGCR	3-hydroxy-3-methylglutaryl-Coenzyme A reductase	5q13.3-q14	-1.1743	-1.53343	-0.892391
HNRPU	Heterogeneous nuclear ribonucleoprotein U (scaffold attachment factor A)	1q44	-0.243312	-1.7786	-0.897489
FLCN	Hypothetical protein MGC13008	17p11.2	-0.862968	-1.58237	-0.906841
STAU	Staufen, RNA binding protein (Drosophila)	20q13.1	-1.30034	-1.61394	-0.912918
HADHB	Hydroxyacyl-Coenzyme A dehydrogenase/3-ketoacyl-Coenzyme A thiolase/enoyl-Coenzyme A hydratase (trifunctional protein), beta subunit	2p23	-1.66865	-1.43088	-0.914337
G22P1	Thyroid autoantigen 70kDa (Ku antigen)	22q13.2-q13.31	-0.81262	-1.83002	-0.928777
CDK4	Cyclin-dependent kinase 4	12q14	-0.414612	-1.60237	-0.9437
384D8-2	Hypothetical protein 384D8_6	22q13.33	-0.977995	-1.68168	-0.94427
RENT1	Regulator of nonsense transcripts 1	19p13.2-p13.11	-1.56365	-1.42091	-0.944468
ECHDC1	Enoyl Coenzyme A hydratase domain containing 1	6q22.33	-0.489745	-1.58401	-0.962143
NHLRC1	NHL repeat containing 1	6p22.3	-0.872001	-1.58353	-0.967855
EEF1A1	In multiple clusters		-1.13278	-1.74633	-0.969679
PTPN2	Protein tyrosine phosphatase, non-receptor type 2	18p11.3-p11.2	-1.04906	-1.67148	-0.970818
TCEAL8	Transcription elongation factor A (SII)-like 8	Xq22.1	-1.70171	-0.361246	-0.974924
BF910597	Data not found		-1.56847	-0.37194	-0.976289
ANKRD25	Ankyrin repeat domain 25	19p13.2	-1.50895	-0.61725	-0.976541
CAB39	Calcium binding protein 39	2q37.1	-1.73761	-0.488548	-0.981284
ETV4	Ets variant gene 4 (E1A enhancer binding protein, E1AF)	17q21	-1.51202	-0.153216	-0.991452
AK021893	Data not found		-0.925422	-1.72117	-0.994235
EIF3S8	Eukaryotic translation initiation factor 3, subunit 8, 110kDa	16p11.2	-1.28563	-1.67807	-0.996303
GMNN	Geminin, DNA replication inhibitor	6p22.2	-0.955031	-1.51081	-1.00371
TBL1XR1	Transducin (beta)-like 1X-linked receptor 1	3q26.32	-0.752584	-1.57143	-1.01758
GMPS	Guanine monphosphate synthetase	3q24	-1.19389	-1.79434	-1.02477
GTF2I	General transcription factor II, i	7q11.23	-0.794841	-1.77637	-1.02536
C9orf58	Chromosome 9 open reading frame 58	9q34.13-q34.3	-0.982218	-1.69779	-1.0319
SIAHBP1	Fuse-binding protein-interacting repressor	8q24.2-qtel	-0.686609	-1.5197	-1.04539
SERPINA1	Serine (or cysteine) proteinase inhibitor, clade A (alpha-1 antiproteinase, antitrypsin), member 1	14q32.1	-1.64	-0.208292	-1.0512
RAB8A	RAB8A, member RAS oncogene family	19p13.1	-1.0789	-1.53353	-1.05376
TPX2	TPX2, microtubule-associated protein homolog (Xenopus laevis)	20q11.2	-0.661146	-1.93734	-1.05764
NM_002607	Data not found		-0.407207	-1.79368	-1.09115
PTPN12	Protein tyrosine phosphatase, non-receptor type 12	7q11.23	-1.44974	-1.55229	-1.09984
CRI1	CREBBP/EP300 inhibitor 1	15q21.1-q21.2	-1.05867	-1.61814	-1.10025
AW672669	Data not found		-0.854733	-1.60186	-1.1045
STX10	Syntaxin 10	19p13.13	-1.63227	-0.022513	-1.1062
PNRC2	In multiple clusters		-0.513495	-1.63023	-1.118
CDC6	CDC6 cell division cycle 6 homolog (S. cerevisiae)	17q21.3	-0.899829	-1.76699	-1.11978
EEF1A1	In multiple clusters		-0.778626	-1.57913	-1.12086
STMN1	Stathmin 1/oncoprotein 18	1p36.1-p35	-0.811555	-1.50643	-1.12199
HPRP8BP	WD repeat domain 57 (U5 snRNP specific)	1p35.2	-0.687303	-1.73756	-1.12564
PSCD1	Pleckstrin homology, Sec7 and coiled-coil domains 1(cytohesin 1)	17q25	3.16581	-1.12565	-1.12565
TLE1	Transducin-like enhancer of split 1 (E(sp1) homolog, Drosophila)	9q21.32	-1.56068	-0.6071	-1.12874
AW962997	Data not found		-0.859258	-1.73294	-1.13308
MTX1	Metaxin 1	1q21	-0.881539	-1.63603	-1.1348
PMPCA	Peptidase (mitochondrial processing) alpha	9q34.3	-0.608243	-1.68312	-1.14846
SMAP-5	Golgi membrane protein SB140	5q31.3	-1.4196	-1.56463	-1.15015
AB019441	Data not found		-0.877182	-1.59249	-1.15082
PPID	Peptidylprolyl isomerase D (cyclophilin D)	4q31.3	-0.989353	-1.50282	-1.15687
FAM33A	Family with sequence similarity 33, member A	17q23.2	-0.931237	-1.52157	-1.16217
E2F4	E2F transcription factor 4, p107/p130-binding	16q21-q22	-0.507141	-1.53539	-1.16232
FAM20C	In multiple clusters		-1.4942	-1.52982	-1.1635
MYO10	Myosin X	5p15.1-p14.3	-0.967417	-1.57328	-1.18508
CDCA5	Cell division cycle associated 5	11q12.1	-0.907182	-1.53125	-1.18617
SMS	Spermine synthase	Xp22.1	-0.854967	-1.53887	-1.18916
BI551045	Data not found		-0.74766	-1.52865	-1.19644
CMAS	Cytidine monophosphate N-acetylneuraminic acid synthetase	12p12.1	-1.18781	-1.76903	-1.19759
STXBP3	Syntaxin binding protein 3	1p13.3	-1.18675	-1.55188	-1.198
IL1R1	Interleukin 1 receptor, type I	2q12	-1.70576	-1.70576	-1.19987
SNX3	Sorting nexin 3	6q21	-1.71221	-1.06762	-1.20978
PKP4	Plakophilin 4	2q23-q31	-0.202834	-1.64505	-1.21172
SLC38A5	Solute carrier family 38, member 5	Xp11.23	-1.09824	-1.514	-1.21299
MCM10	MCM10 minichromosome maintenance deficient 10 (S. cerevisiae)	10p13	-0.739393	-1.61251	-1.21755
MGC8974	Hypothetical protein MGC8974	1p33-p32.1	-1.15657	-1.93397	-1.21997
DKFZp762E1312	Hypothetical protein DKFZp762E1312	2q37.1	-0.91163	-1.84112	-1.22108
FLJ12949	Hypothetical protein FLJ12949	19p13.2	-1.51673	-0.691732	-1.22208
CCT6A	Chaperonin containing TCP1, subunit 6A (zeta 1)	7p11.2	-1.00253	-1.86326	-1.22401
SFRS4	In multiple clusters		-1.24397	-2.06132	-1.22418
H2AFZ	H2A histone family, member Z	4q24	-0.772879	-1.5502	-1.22794
LOC339287	Hypothetical protein LOC339287	17q21.1	-1.66347	-1.55724	-1.23353
CLIC1	Chloride intracellular channel 1	6p22.1-p21.2	-1.6615	-0.922229	-1.23529
UMP-CMPK	UMP-CMP kinase		-0.630862	-1.77043	-1.25182
C6orf166	Hypothetical protein PRO2266	6q15	-1.22502	-1.51776	-1.25363
TPM4	Tropomyosin 4	19p13.1	-1.57132	-0.82894	-1.25458
AI247740	Data not found		-0.248221	-1.74474	-1.26055
SRM	Spermidine synthase	1p36-p22	-0.431643	-1.89796	-1.2669
GALNT6	UDP-N-acetyl-alpha-D-galactosamine:polypeptide N-acetylgalactosaminyltransferase 6 (GalNAc-T6)	12q13	-1.59932	-1.59932	-1.27048
BF353042	Data not found		-1.53668	-0.675424	-1.27289
MSX1	Msh homeo box homolog 1 (Drosophila)	4p16.3-p16.1	-0.693983	-1.82317	-1.2796
DEFA5	Defensin, alpha 5, Paneth cell-specific	8pter-p21	0.388861	-2.11703	-1.2803
C20orf20	Chromosome 20 open reading frame 20	20q13.33	-1.32671	-1.51751	-1.28315
GNG10	In multiple clusters		-1.50518	-0.536593	-1.29136
MAK3	Mak3 homolog (S. cerevisiae)	3q13.2	-0.747436	-1.5506	-1.29672
NULL	Data not found		-1.6705	-0.285487	-1.29846
TTRAP	TRAF and TNF receptor associated protein	6p22.3-p22.1	-0.63802	-1.92123	-1.29905
FUSIP1	In multiple clusters		-0.66437	-1.51313	-1.30256
MMAB	Methylmalonic aciduria (cobalamin deficiency) type B	12q24	-0.914185	-1.53299	-1.30396
C15orf23	Chromosome 15 open reading frame 23	15q15.1	-0.470688	-1.56166	-1.30615
RBM23	RNA binding motif protein 23	14q11.2	-1.073	-1.59192	-1.30925
TRAP1	TNF receptor-associated protein 1	16p13.3	-0.552392	-1.56225	-1.31025
C15orf20	Chromosome 15 open reading frame 20	15q22.31	-0.824984	-1.57807	-1.31111
CGI-49	CGI-49 protein	1q44	-0.84511	-1.56604	-1.31423
RERE	Arginine-glutamic acid dipeptide (RE) repeats	1p36.1-p36.2	-1.29221	-1.83025	-1.31828
MRPL54	Mitochondrial ribosomal protein L54	19p13.3	-0.383894	-1.54902	-1.32518
PSMD3	Proteasome (prosome, macropain) 26S subunit, non-ATPase, 3	17q21.1	-1.50682	-0.991742	-1.32796
OCIAD1	OCIA domain containing 1	4p11	-0.821826	-1.76341	-1.32934
AFG3L2	AFG3 ATPase family gene 3-like 2 (yeast)	18p11	-0.85041	-1.63784	-1.34153
eIF2A	Eukaryotic translation initiation factor (eIF) 2A	3q25.1	-0.474705	-1.57019	-1.34531
CNN2	Calponin 2	21q11.1	-0.93224	-1.88023	-1.35375
PARP2	Poly (ADP-ribose) polymerase family, member 2	14q11.2-q12	-1.24178	-1.62284	-1.35748
NEUGRIN	Mesenchymal stem cell protein DSC92	15q26.1	-0.330289	-1.51696	-1.35767
HAN11	WD-repeat protein	17q23.3	-1.28571	-1.79161	-1.37153
MGC13204	Hypothetical protein MGC13204	12p13.33	-0.467608	-1.60569	-1.37559
FLJ20436	Hypothetical protein FLJ20436	12q13.11	-1.14865	-1.55231	-1.37964
AA286970	Data not found		-1.35525	-1.54287	-1.38141
CCNA2	Cyclin A2	4q25-q31	-0.302423	-1.56892	-1.38244
HNRPL	Heterogeneous nuclear ribonucleoprotein L	19q13.2	-0.280168	-1.7891	-1.3842
COMMD10	COMM domain containing 10	5q23.1	-0.285747	-1.82999	-1.39094
SLC25A13	Solute carrier family 25, member 13 (citrin)	7q21.3	-1.27271	-1.63784	-1.39174
CPSF2	Cleavage and polyadenylation specific factor 2, 100kDa	14q31.1	-0.677682	-1.56365	-1.395
LOC130617	Hypothetical protein BC018415	2q35	-0.51355	-1.70532	-1.39766
DPP3	Dipeptidylpeptidase 3	11q12-q13.1	-0.916818	-2.1855	-1.39916
AA643786	Data not found		-1.03861	-1.74395	-1.40443
ARIH1	Ariadne homolog, ubiquitin-conjugating enzyme E2 binding protein, 1 (Drosophila)	15q24	-1.02278	-1.50974	-1.41378
SMAP	Small acidic protein	11p15.1	-1.17727	-1.58946	-1.41546
DKFZP547E1010	DKFZP547E1010 protein	1q21.3	-0.299455	-1.7345	-1.41549
PIGS	Phosphatidylinositol glycan, class S	17p13.2	-0.920821	-1.51753	-1.41842
DDX21	DEAD (Asp-Glu-Ala-Asp) box polypeptide 21	10q21	-1.48597	-1.60227	-1.41856
FLJ32915	Hydrolethalus syndrome 1	11q24.2	-1.40439	-1.56974	-1.42185
TTC11	Tetratricopeptide repeat domain 11	7q22.1	-1.01794	-1.62933	-1.42219
NUP62	Nucleoporin 62kDa	19q13.33	-1.37073	-1.56601	-1.42552
HNRPR	Heterogeneous nuclear ribonucleoprotein R	1p36.12	-1.26265	-2.14124	-1.42949
ENSA	In multiple clusters		-1.97316	-1.35317	-1.43157
SENP3	SUMO1/sentrin/SMT3 specific protease 3	17p13	-1.14672	-1.68172	-1.43686
SLC25A24	Solute carrier family 25 (mitochondrial carrier; phosphate carrier), member 24	1p13.3	-0.501373	-1.57725	-1.43712
SPAG5	Sperm associated antigen 5	17q11.2	-0.971888	-1.63927	-1.43969
CNN2	Calponin 2	21q11.1	-0.714542	-1.98477	-1.44673
CHST11	Carbohydrate (chondroitin 4) sulfotransferase 11	12q	-1.41768	-1.62515	-1.44777
FLJ22222	Hypothetical protein FLJ22222	17q25.3	-0.916268	-1.7137	-1.45066
MCM3	MCM3 minichromosome maintenance deficient 3 (S. cerevisiae)	6p12	-0.622231	-1.65662	-1.45152
HDGF	Hepatoma-derived growth factor (high-mobility group protein 1-like)	1q21-q23	-0.244245	-1.61856	-1.46061
PAI-RBP1	PAI-1 mRNA-binding protein	1p31-p22	-0.442992	-1.61336	-1.46527
CXCR4	Chemokine (C-X-C motif) receptor 4	2q21	-1.00778	-1.59826	-1.46756
BU146746	Data not found		-1.18179	-1.82137	-1.46957
LOC348180	Family with sequence similarity 38, member A	16q24.3	-0.988114	-1.70114	-1.47159
ATIC	5-aminoimidazole-4-carboxamide ribonucleotide formyltransferase/IMP cyclohydrolase	2q35	-0.211776	-1.70951	-1.47758
EIF4G2	Eukaryotic translation initiation factor 4 gamma, 2	11p15	-0.812621	-2.08882	-1.48096
C17orf31	Chromosome 17 open reading frame 31	17p13.3	-2.58694	-2.04217	-1.48556
PCBP2	Poly(rC) binding protein 2	12q13.12-q13.13	-0.74068	-1.92583	-1.48801
UBE2J1	Ubiquitin-conjugating enzyme E2, J1 (UBC6 homolog, yeast)	6q15	-1.45077	-1.73562	-1.4911
FUNDC2	FUN14 domain containing 2	Xq28	-1.65164	-0.507047	-1.4986
POLR3K	Polymerase (RNA) III (DNA directed) polypeptide K, 12.3 kDa	16p13.3	-0.880916	-1.59247	-1.49874
PCBP1	Poly(rC) binding protein 1	2p13-p12	-1.04305	-1.4053	-1.50008
BF978276	Data not found		-0.48027	-1.26096	-1.50067
SNRPB	Small nuclear ribonucleoprotein polypeptides B and B1	20p13	-0.95778	-1.11319	-1.50149
FUS	Fusion (involved in t(12;16) in malignant liposarcoma)	16p11.2	-1.50182	-1.50182	-1.50182
FLJ20272	Hypothetical protein FLJ20272	2p22.3	-0.62942	-1.49996	-1.50284
EVA1	Epithelial V-like antigen 1	11q24	-0.389216	-1.14627	-1.50383
H66382	Data not found		-0.964452	-0.87182	-1.50581
NDUFB11	NADH dehydrogenase (ubiquinone) 1 beta subcomplex, 11, 17.3kDa	Xp11.3	-1.13492	-0.487928	-1.50617
EEF2	Eukaryotic translation elongation factor 2	19pter-q12	-0.756572	-1.11577	-1.507
RNF5	In multiple clusters		-1.14102	-1.14879	-1.50719
DKFZP564G2022	DKFZP564G2022 protein	15q15.1	-0.621865	-1.662	-1.50951
LOC221143	Hypothetical protein LOC221143	13q12.11	-0.71387	-1.22896	-1.51052
PPIE	Peptidylprolyl isomerase E (cyclophilin E)	1p32	-0.841603	-1.15637	-1.5108
LOC284080	Hypothetical protein LOC284080	17q21.33	-1.51096	-1.51096	-1.51096
W95816	Data not found		-1.51096	-1.51096	-1.51096
PHAX	RNA U, small nuclear RNA export adaptor (phosphorylation regulated)	5q23.2	-0.720657	-1.18181	-1.51166
MGST1	Microsomal glutathione S-transferase 1	12p12.3-p12.1	-1.03562	-1.85174	-1.51206
BM929333	Data not found		-0.10847	-1.8091	-1.51229
BX107502	Data not found		-1.19394	-0.996979	-1.51414
BDP1	B double prime 1, subunit of RNA polymerase III transcription initiation factor IIIB	5q12-q13	-0.564326	-1.33113	-1.51457
BX094308	Data not found		-1.51601	-1.51601	-1.51601
FLJ14753	Hypothetical protein FLJ14753	9q22.32	-0.9625	-1.3376	-1.51648
D8S2298E	Reproduction 8	8p12-p11.2	-1.12847	-1.51803	-1.51803
SSBP1	Single-stranded DNA binding protein 1	7q34	-0.612173	-0.751689	-1.51806
CRR9	Cisplatin resistance related protein CRR9p	5pter-p15.3	-1.60756	-1.86715	-1.51807
KIAA0701	KIAA0701 protein	12q23.1	-0.548692	-1.09633	-1.51915
PFDN4	Prefoldin 4	20q13.2	0.324804	-0.771137	-1.51948
DEK	DEK oncogene (DNA binding)	6p23	-0.337965	-0.79198	-1.52442
PDCD5	In multiple clusters		-1.27522	-1.25639	-1.52552
NACA	Nascent-polypeptide-associated complex alpha polypeptide	12q23-q24.1	-0.640325	-1.27081	-1.52565
DKFZP564O1664	Hypothetical protein DKFZp564O1664	15q22.31	-1.18117	-1.04048	-1.52591
TCF3	Transcription factor 3 (E2A immunoglobulin enhancer binding factors E12/E47)	19p13.3	-1.45662	-0.985726	-1.52722
AI992317	Data not found		-1.52907	-1.52907	-1.52907
UBE2J2	Ubiquitin-conjugating enzyme E2, J2 (UBC6 homolog, yeast)	1p36.33	-1.53007	-0.886676	-1.53007
AA047233	Data not found		-1.53007	-1.53007	-1.53007
RPL6	In multiple clusters		-0.62653	-1.21415	-1.5309
CSNK1A1	Casein kinase 1, alpha 1	5q32	-1.15299	-1.96106	-1.53122
OAZ1	Ornithine decarboxylase antizyme 1	19p13.3	-0.327109	-0.741585	-1.53131
HSPCA	In multiple clusters		-0.916721	-1.84893	-1.53283
CCAR1	Cell division cycle and apoptosis regulator 1	10q21.3	-0.556792	-0.858193	-1.53308
STK6	Serine/threonine kinase 6	20q13.2-q13.3	-0.518656	-1.71948	-1.53339
CTHRC1	Collagen triple helix repeat containing 1	8q22.3	-1.16213	-1.07635	-1.53545
CSE1L	CSE1 chromosome segregation 1-like (yeast)	20q13	-0.606597	-1.90411	-1.53571
TMEM16A	Transmembrane protein 16A	11q13.3	-0.761538	-1.40348	-1.53599
MAD2L1	MAD2 mitotic arrest deficient-like 1 (yeast)	4q27	-0.752646	-1.54263	-1.5375
GAJ	GAJ protein	4q31.3	-0.397706	-1.36601	-1.53762
LGP2	Likely ortholog of mouse D11lgp2	17q21.2	-0.613931	-1.15658	-1.53774
TATDN1	TatD DNase domain containing 1	8q24.13	-1.23273	-1.41118	-1.53811
RAN	In multiple clusters		-0.969286	-1.48935	-1.53834
LOC90133	Keratin 8-like 2	3q25.33	-1.12342	-0.776749	-1.53846
HNRPH3	Heterogeneous nuclear ribonucleoprotein H3 (2H9)	10q22	-0.666274	-2.06273	-1.53851
PP3111	Dihydrouridine synthase 1-like (S. cerevisiae)	17q25.3	-1.06811	-0.912127	-1.54005
BF526155	Data not found		-1.18293	-0.877646	-1.54061
SFRS2	Splicing factor, arginine/serine-rich 2	17q25.1	-1.18291	-1.65818	-1.54123
PPIL5	Peptidylprolyl isomerase (cyclophilin)-like 5	14q21.3	-0.658152	-1.44077	-1.54182
HIST1H2BJ	Histone 1, H2bj	6p22.1	-0.028473	-1.47749	-1.54182
CGI-04	CGI-04 protein	12p11.21	-0.715719	-1.47075	-1.54296
HAX1	HS1 binding protein	1q21.3	-1.21543	-0.638994	-1.54335
CBR3	Carbonyl reductase 3	21q22.2	-0.836272	-1.13199	-1.54352
Spc25	Spindle pole body component 25 homolog (S. cerevisiae)	2q24.3	-0.57688	-1.24497	-1.54397
NKD1	Naked cuticle homolog 1 (Drosophila)	16q12	-0.98543	-1.62826	-1.54416
NOB1P	Likely ortholog of mouse nin one binding protein	16q22.3	-0.686725	-0.601836	-1.54479
AL038090	Data not found		-0.82777	-1.11845	-1.54498
HSPC132	P53-inducible cell-survival factor	12q24.31	-0.895706	-1.34876	-1.54697
FLJ20582	Hypothetical protein FLJ20582	15q14	-0.862535	-1.40568	-1.5472
BC037540	Data not found		-0.587441	-1.06439	-1.5476
SFXN1	Sideroflexin 1		-0.688486	-1.33203	-1.54826
RNASEH2A	Ribonuclease H2, large subunit	19p13.13	-1.10359	-1.37946	-1.54894
RBM15B	RNA binding motif protein 15B	3p21.2	-0.396136	-0.906645	-1.549
DREV1	DORA reverse strand protein 1	16p13-p12	-1.59969	-1.73283	-1.5494
PPP2CA	Protein phosphatase 2 (formerly 2A), catalytic subunit, alpha isoform	5q31.1	0.024084	-0.495028	-1.55022
IDH3B	Isocitrate dehydrogenase 3 (NAD+) beta	20p13	-1.41285	-1.36866	-1.55146
DRG1	Developmentally regulated GTP binding protein 1	22q12.2	-1.40474	-0.971489	-1.55446
APOBEC3B	Apolipoprotein B mRNA editing enzyme, catalytic polypeptide-like 3B	22q13.1-q13.2	-0.70408	-1.58309	-1.55447
NELL2	NEL-like 2 (chicken)	12q13.11-q13.12	-0.536745	-1.28565	-1.55515
PITX1	Paired-like homeodomain transcription factor 1	5q31	-1.23477	-1.18357	-1.5556
NM_020217	Data not found		-0.40629	-0.581004	-1.55701
TCP1	T-complex 1	6q25.3-q26	-1.17529	-0.819553	-1.5571
ZD52F10	Dermokine	19q13.12	-1.20436	-0.849359	-1.558
BTF3	Basic transcription factor 3	5q13.2	-0.942281	-0.755857	-1.55808
TCEAL1	Transcription elongation factor A (SII)-like 1	Xq22.1	-0.918821	-1.63539	-1.56139
EIF4A2	Eukaryotic translation initiation factor 4A, isoform 2	3q28	-1.20797	-1.40263	-1.56405
EWSR1	Ewing sarcoma breakpoint region 1	22q12.2	-0.722417	-1.5656	-1.5656
MBNL1	Muscleblind-like (Drosophila)	3q25	-1.5656	-1.5656	-1.5656
POP4	Processing of precursor 4, ribonuclease P/MRP subunit (S. cerevisiae)	19q12	-0.338951	-1.1062	-1.56563
SLRN	Synleurin	5q12.1	-0.506074	-1.21047	-1.56676
NUCKS	Nuclear ubiquitous casein kinase and cyclin-dependent kinase substrate	1q32.1	-0.261521	-1.60862	-1.56766
POLE3	Polymerase (DNA directed), epsilon 3 (p17 subunit)	9q33	-0.969656	-1.48643	-1.56865
AI798927	Data not found		-1.56949	-1.56949	-1.56949
C6orf79	Chromosome 6 open reading frame 79	6p24.3-p23	-0.749317	-1.55454	-1.56954
RAB3-GAP150	Rab3 GTPase-activating protein, non-catalytic subunit (150kD)	1q41	-0.792734	-1.61226	-1.56976
SFRS10	Splicing factor, arginine/serine-rich 10 (transformer 2 homolog, Drosophila)	3q26.2-q27	-0.864825	-1.35412	-1.57068
BID	BH3 interacting domain death agonist	22q11.1	-1.55925	-1.46954	-1.57137
KIAA0194	KIAA0194 protein	5q33.1	-1.33994	-1.0587	-1.57153
ZDHHC16	Zinc finger, DHHC domain containing 16	10q24.1	-1.28471	-0.742441	-1.57386
HIST1H2BL	Histone 1, H2bl	6p22-p21.3	-0.59478	-1.43737	-1.57465
UBADC1	Ubiquitin associated domain containing 1	9q34.3	-1.41696	-1.0446	-1.57528
MYH9	Myosin, heavy polypeptide 9, non-muscle	22q13.1	-1.07206	-0.793527	-1.57616
XM_293066	Data not found		-0.407275	-1.39112	-1.57733
CLTA	Clathrin, light polypeptide (Lca)	9p13	-0.806218	-1.07723	-1.57776
TRIP6	Thyroid hormone receptor interactor 6	7q22	-0.391788	-1.45406	-1.57797
TPTE	Transmembrane phosphatase with tensin homology	21p11	-1.01034	-0.702145	-1.57833
BQ375719	Data not found		-0.250512	-1.26229	-1.5785
MGC88387	Similar to HSPC296	17p13.2	-0.22101	-0.372799	-1.57917
NT5C	5', 3'-nucleotidase, cytosolic	17q25.1	-0.895222	-0.904267	-1.57932
BQ055725	Data not found		-1.07769	-0.872976	-1.58384
APCDD1	Adenomatosis polyposis coli down-regulated 1	18p11.22	-0.753414	-1.00739	-1.58538
MRPL45	In multiple clusters		-0.924045	-1.56565	-1.58798
KPNB1	Karyopherin (importin) beta 1	17q21.32	-0.544434	-1.6341	-1.58886
RRM1	Ribonucleotide reductase M1 polypeptide	11p15.5	-0.760672	-1.38896	-1.58917
CYC1	Cytochrome c-1	8q24.3	-0.677398	-0.696883	-1.59018
HIST1H2AC	Histone 1, H2ac	6p21.3	-1.08408	-1.38312	-1.59255
FLJ23342	Hypothetical protein FLJ23342	11q24.2	-1.59359	-1.59359	-1.59359
ATP5A1	ATP synthase, H+ transporting, mitochondrial F1 complex, alpha subunit, isoform 1, cardiac muscle	18q12-q21	-0.6333	-1.3878	-1.59405
NCL	Nucleolin	2q12-qter	-0.269881	-2.25857	-1.59501
APCDD1	Adenomatosis polyposis coli down-regulated 1	18p11.22	-1.04855	-1.81934	-1.59544
XPO1	Exportin 1 (CRM1 homolog, yeast)	2p16	-1.16928	-1.51994	-1.59786
LSM8	LSM8 homolog, U6 small nuclear RNA associated (S. cerevisiae)	7q31.1-q31.3	-0.700846	-1.15837	-1.59899
PLP2	Proteolipid protein 2 (colonic epithelium-enriched)	Xp11.23	-0.94471	-1.62619	-1.60007
TOE1	Target of EGR1, member 1 (nuclear)		-1.40461	-1.54741	-1.60122
AI218193	Data not found		-0.612429	-0.653509	-1.60153
AI207891	Data not found		-1.12561	-1.4864	-1.60221
NM_175893	Data not found		-0.932713	-1.60597	-1.60405
PPP2R1A	Protein phosphatase 2 (formerly 2A), regulatory subunit A (PR 65), alpha isoform	19q13.41	-0.85395	-1.02614	-1.60408
PSMD10	Proteasome (prosome, macropain) 26S subunit, non-ATPase, 10	Xq22.3	-1.42452	-0.860768	-1.60563
FLJ12057	Hypothetical protein FLJ12057	3q21.3	-0.31082	-1.46126	-1.60575
ZNF9	Zinc finger protein 9 (a cellular retroviral nucleic acid binding protein)	3q21	-0.81697	-1.39761	-1.60651
MRPL20	Mitochondrial ribosomal protein L20	1p36.3-p36.2	-0.815214	-1.09984	-1.60806
PSMC6	In multiple clusters		-1.15294	-1.18337	-1.60821
GSTZ1	Glutathione transferase zeta 1 (maleylacetoacetate isomerase)	14q24.3	-0.346947	-1.26122	-1.60914
HSPC023	HSPC023 protein	19p13.13	-0.36775	-0.356856	-1.61105
CD164	CD164 antigen, sialomucin	6q21	-0.763774	-1.38625	-1.6112
SLC22A14	Solute carrier family 22 (organic cation transporter), member 14	3p21.3	-1.61164	-1.61164	-1.61164
DKC1	Dyskeratosis congenita 1, dyskerin	Xq28	-0.932905	-0.689239	-1.61218
H26463	Data not found		-1.11706	-0.779617	-1.61293
SUMO2	In multiple clusters		-0.347749	-1.35711	-1.61395
DHFR	In multiple clusters		-0.637627	-1.24974	-1.61573
UBE2I	Ubiquitin-conjugating enzyme E2I (UBC9 homolog, yeast)	16p13.3	-1.27736	-0.928615	-1.61704
AK027477	Data not found		-1.61918	-1.61918	-1.61918
THRAP1	Thyroid hormone receptor associated protein 1	17q22-q23	0.001874	-1.01792	-1.62199
DJ159A19.3	Hypothetical protein DJ159A19.3	1p36.13	-0.854762	-1.11002	-1.62199
MRPL19	Mitochondrial ribosomal protein L19	2q11.1-q11.2	0.054467	-0.594027	-1.62316
MGC17791	Hypothetical protein MGC17791	19p13.3	-1.19071	-0.799418	-1.62562
AW166238	Data not found		-0.367938	-1.17632	-1.62789
STRN4	Striatin, calmodulin binding protein 4	19q13.2	-1.04286	-0.921553	-1.6302
TOMM22	Translocase of outer mitochondrial membrane 22 homolog (yeast)	22q12-q13	-0.552883	-2.10802	-1.63027
PEMT	Phosphatidylethanolamine N-methyltransferase	17p11.2	-0.967854	-0.861371	-1.63057
SMN2	Survival of motor neuron 1, telomeric	5q13	-1.18179	-0.88357	-1.631
DNAJA1	DnaJ (Hsp40) homolog, subfamily A, member 1	9p13-p12	-0.596557	-1.58517	-1.63321
ICK	Intestinal cell (MAK-like) kinase	6p12.3-p11.2	-1.41267	-1.62916	-1.63329
NUDT1	Nudix (nucleoside diphosphate linked moiety X)-type motif 1	7p22	-1.27949	-1.27077	-1.63463
MARCH-III	Membrane-associated ring finger (C3HC4) 3	5q23.2	-1.63506	-1.63506	-1.63506
MRPL12	Mitochondrial ribosomal protein L12	17q25	-0.590581	-1.28984	-1.63617
MuLK	Multiple substrate lipid kinase	7q34	-1.67886	-1.83616	-1.63946
SELT	Selenoprotein T	3q25.1	-1.64062	-1.19701	-1.64062
TAF4B	TAF4b RNA polymerase II, TATA box binding protein (TBP)-associated factor, 105kDa	18q11.2	-1.64155	-1.64155	-1.64155
RANBP5	RAN binding protein 5	13q32.2	-0.801049	-0.842596	-1.64242
NUTF2	Nuclear transport factor 2	16q22.1	-1.34318	-1.6841	-1.64369
BF511123	Data not found		-1.64432	0.359284	-1.64432
SNX26	Sorting nexin 26	19q13.12	-1.64432	-1.64432	-1.64432
DCTN6	Dynactin 6	8p12-p11	-1.56842	-1.13793	-1.6444
CIRBP	Cold inducible RNA binding protein	19p13.3	-1.30687	-1.61099	-1.6444
PSMD14	Transmembrane anchor protein 1	2q24.2	-1.24	-0.682131	-1.64708
CLDN11	Claudin 11 (oligodendrocyte transmembrane protein)	3q26.2-q26.3	-1.15475	-1.6681	-1.64902
ATP1B3	ATPase, Na+/K+ transporting, beta 3 polypeptide	3q23	-2.02294	-1.49493	-1.65041
AA315668	Data not found		-1.34136	-0.816195	-1.65363
RAC1	Ras-related C3 botulinum toxin substrate 1 (rho family, small GTP binding protein Rac1)	7p22	-0.657395	-1.05451	-1.65739
EPC1	Enhancer of polycomb homolog 1 (Drosophila)	10p11	-0.448546	-1.83832	-1.65775
FLJ39117	Repetin	1q21.3	-1.66175	-1.66175	-1.66175
RFC4	Replication factor C (activator 1) 4, 37kDa	3q27	-0.965179	-1.01154	-1.664
TUBB	Tubulin, beta polypeptide	6p21.33	-0.937348	-2.08986	-1.6642
FLJ46072	FLJ46072 protein	8q24.3	-1.16331	-0.963082	-1.66558
HIST1H3C	Histone 1, H3c	6p21.3	-1.09111	-0.844019	-1.66691
TGFB1I1	Transforming growth factor beta 1 induced transcript 1	16p11.2	-1.10747	-1.66721	-1.66721
TNFRSF12A	Tumor necrosis factor receptor superfamily, member 12A	16p13.3	-0.783412	-0.153249	-1.66786
LOC56902	Putatative 28 kDa protein	2p14	-1.13805	-1.66812	-1.66812
FLNB	Filamin B, beta (actin binding protein 278)	3p14.3	-0.102458	-0.549438	-1.66911
MAPK13	Mitogen-activated protein kinase 13	6p21.31	-0.069983	-1.54962	-1.67039
MTCBP-1	Membrane-type 1 matrix metalloproteinase cytoplasmic tail binding protein-1	2p25.2	-1.04621	-1.74686	-1.67085
CSIG	Ribosomal L1 domain containing 1	16p13.13	-1.33031	-1.62701	-1.67134
LOC149950	Hypothetical LOC149950	20q11.21	-0.653841	-0.95361	-1.67142
SFRS1	Splicing factor, arginine/serine-rich 1 (splicing factor 2, alternate splicing factor)	17q21.3-q22	-1.1825	-1.685	-1.67146
U82670	Data not found		0.057796	-1.74463	-1.67338
CCDC3	Coiled-coil domain containing 3	10p13	-0.733128	-2.05597	-1.67442
MPHOSPH6	M-phase phosphoprotein 6	16q23.3	-1.33917	-1.52921	-1.67717
QPCT	Glutaminyl-peptide cyclotransferase (glutaminyl cyclase)	2p22.2	-1.38801	-1.54774	-1.67775
EIF4A2	Eukaryotic translation initiation factor 4A, isoform 2	3q28	-1.46834	-1.8053	-1.67962
ZNF207	Zinc finger protein 207	17q11.2	-0.574944	-0.806378	-1.68737
BC034720	Data not found		-0.753657	-2.27457	-1.68873
ECM2	Extracellular matrix protein 2, female organ and adipocyte specific	9q22.3	-1.68885	-1.68885	-1.68885
DUSP11	Dual specificity phosphatase 11 (RNA/RNP complex 1-interacting)	2p13.1	-0.884967	-1.69432	-1.68966
LOC51123	HSPC038 protein	8q22.3	-0.024992	-0.741854	-1.69006
RNPS1	In multiple clusters		-1.45102	-1.34608	-1.69245
PPP2R5A	Protein phosphatase 2, regulatory subunit B (B56), alpha isoform	1q32.2-q32.3	-0.693456	-0.831215	-1.69473
DKFZP547E1010	DKFZP547E1010 protein	1q21.3	-0.732441	-1.65014	-1.6962
AA374315	Data not found		-0.643501	-1.46414	-1.69659
KCNJ5	Potassium inwardly-rectifying channel, subfamily J, member 5	11q24	-1.29635	-1.69688	-1.69688
HUS1	HUS1 checkpoint homolog (S. pombe)	7p13-p12	-1.15932	-1.92342	-1.69869
OIP5	Opa interacting protein 5	15q15.1	-0.849114	-1.4381	-1.69932
USP5	Ubiquitin specific protease 5 (isopeptidase T)	12p13	-1.05431	-0.918822	-1.69955
HSU79274	Protein predicted by clone 23733	12q24.11	-0.777209	-2.02913	-1.69963
ACTN4	Actinin, alpha 4	19q13	-1.1286	-0.760377	-1.70065
AXIN2	Axin 2 (conductin, axil)	17q23-q24	-1.51151	-1.67481	-1.70345
CNTNAP5	Contactin associated protein-like 5	2q14.3	-1.70399	-1.70399	-1.70399
NMI	N-myc (and STAT) interactor	2p24.3-q21.3	-0.352998	-1.57614	-1.70576
FLJ12363	RUN domain containing 2A	16p13.13	-1.04055	-1.13461	-1.70642
BU662586	Data not found		-1.13612	-1.42605	-1.70782
DLAT	Dihydrolipoamide S-acetyltransferase (E2 component of pyruvate dehydrogenase complex)	11q23.1	-1.66339	-0.916784	-1.7098
DKFZP564G2022	DKFZP564G2022 protein	15q15.1	-1.42008	-1.74673	-1.71168
MCM4	MCM4 minichromosome maintenance deficient 4 (S. cerevisiae)	8q11.2	-0.643693	-1.41373	-1.71275
HSA272196	Hypothetical protein, clone 2746033	17q11.2	-1.50718	-1.27542	-1.71304
DCTD	DCMP deaminase	4q35.1	-1.31971	-1.7946	-1.71318
BM039	Uncharacterized bone marrow protein BM039	16q23.2	-0.990503	-1.26665	-1.71447
BE146096	Data not found		-1.71457	-1.71457	-1.71457
NUP37	Nucleoporin 37kDa	12q23.3	-0.777332	-1.58368	-1.72086
HIP1	Huntingtin interacting protein 1	7q11.23	-1.72334	-1.72334	-1.72334
UNG	Uracil-DNA glycosylase	12q23-q24.1	-0.984014	-2.2586	-1.72603
CHEK1	CHK1 checkpoint homolog (S. pombe)	11q24-q24	-0.701234	-1.22914	-1.72776
MCM7	MCM7 minichromosome maintenance deficient 7 (S. cerevisiae)	7q21.3-q22.1	-0.541321	-1.66315	-1.72932
AK128036	Data not found		-1.00004	-1.05523	-1.72986
BX118685	Data not found		-1.73205	-1.73205	-1.73205
RHEB	In multiple clusters		-1.18182	-0.835503	-1.7339
ORMDL2	ORM1-like 2 (S. cerevisiae)	12q13.2	-2.33154	-1.85883	-1.73432
C20orf129	Chromosome 20 open reading frame 129	20q11.22-q12	-0.835514	-0.786458	-1.73645
SSR2	Signal sequence receptor, beta (translocon-associated protein beta)	1q21-q23	-0.852443	-1.43049	-1.73697
ARHGEF3	Rho guanine nucleotide exchange factor (GEF) 3	3p21-p13	-1.25486	-2.14861	-1.73718
COMMD10	COMM domain containing 10	5q23.1	-1.16863	-1.73812	-1.73812
SMARCE1	SWI/SNF related, matrix associated, actin dependent regulator of chromatin, subfamily e, member 1	17q21.2	-1.23482	-0.619033	-1.74071
WDR33	WD repeat domain 33	2q14.3	-1.03385	-1.14471	-1.74179
MI-ER1	Mesoderm induction early response 1	1p31.2	-1.74502	-1.74502	-1.74502
GNL3	Guanine nucleotide binding protein-like 3 (nucleolar)	3p21.1	-0.480732	-1.54236	-1.7461
FEN1	Flap structure-specific endonuclease 1	11q12	-1.00084	-1.40415	-1.74624
ZWINT	ZW10 interactor	10q21-q22	-0.520109	-1.7039	-1.74715
W40465	Data not found		-1.55529	-1.3383	-1.75189
HYAL2	Hyaluronoglucosaminidase 2	3p21.3	-1.75275	-1.75275	-1.75275
PQBP1	Polyglutamine binding protein 1	Xp11.23	-1.42819	-1.02895	-1.75369
LOC388817	Peptidylprolyl isomerase A-like	21q21.1	-0.504169	-1.19632	-1.75554
FAIM	Fas apoptotic inhibitory molecule	3q22.3	-0.96792	-1.75702	-1.75702
PDHB	Pyruvate dehydrogenase (lipoamide) beta	3p21.1-p14.2	-1.15057	-0.824609	-1.75889
UGP2	UDP-glucose pyrophosphorylase 2	2p14-p13	-1.84762	-1.00828	-1.76325
KPTN	Kaptin (actin binding protein)	19q13.32	-0.850205	-1.59433	-1.76554
ZNF248	Zinc finger protein 248		-1.76638	-1.76638	-1.76638
TH1L	TH1-like (Drosophila)	20q13	-1.36004	-1.77146	-1.77146
PSMB10	Proteasome (prosome, macropain) subunit, beta type, 10	16q22.1	-0.63425	-1.57656	-1.77568
RBMX	RNA binding motif protein, X-linked	Xq26.3	-1.17504	-1.85279	-1.776
BC042023	Data not found		-1.77652	-1.77652	-1.77652
PCNT2	Pericentrin 2 (kendrin)	21q22.3	-0.497699	-1.75261	-1.78003
MGC2747	Hypothetical protein MGC2747	19p13.11	-1.01886	-1.16447	-1.78566
KHDRBS1	KH domain containing, RNA binding, signal transduction associated 1	1p32	-0.652466	-1.345	-1.78894
RCHY1	Ring finger and CHY zinc finger domain containing 1	4q21.1	-1.01342	-1.6754	-1.7891
AW449227	Data not found		-0.754314	-1.24397	-1.78994
MLF1IP	MLF1 interacting protein	4q35.1	-1.3422	-1.6787	-1.79166
AI041123	Data not found		-1.79244	-1.79244	-1.79244
HUMGT198A	TBP-1 interacting protein	17q12-q21	-1.08664	-1.7873	-1.793
UBE2C	Ubiquitin-conjugating enzyme E2C	20q13.12	-0.963009	-0.876321	-1.79722
L39793	Data not found		-0.988219	-1.80594	-1.79933
KCMF1	Potassium channel modulatory factor 1	2p11.2	-0.858049	-1.69927	-1.80232
MAP4K4	Mitogen-activated protein kinase kinase kinase kinase 4	2q11.2-q12	-1.80488	-1.80488	-1.80488
PDAP1	PDGFA associated protein 1	7q22.1	-0.85116	-1.26676	-1.80759
MGC3731	Hypothetical protein MGC3731	22q13.1	-0.984447	-1.74494	-1.80983
AI765049	Data not found		-1.81065	-1.81065	-1.81065
TRA2A	Transformer-2 alpha	7p15.3	-0.484909	-1.94995	-1.81239
MGC2747	Hypothetical protein MGC2747	19p13.11	-1.09501	-1.45096	-1.81462
AA968945	Data not found		-1.51845	-1.0888	-1.81475
MGC14386	Similar to cyclin-E binding protein 1 (H. sapiens)	15q26.1	-1.54266	-1.1415	-1.81561
CTSZ	Cathepsin Z	20q13	-1.1376	-0.873943	-1.82533
OXR1	Oxidation resistance 1	8q23	-0.242014	-1.72595	-1.82604
MRPL9	Mitochondrial ribosomal protein L9		-1.40534	-1.47926	-1.8269
CENPH	Centromere protein H	5p15.2	-0.508542	-1.97998	-1.82836
DNAPTP6	DNA polymerase-transactivated protein 6	2q33.1	-0.704477	-1.36957	-1.82954
RPL15	Ribosomal protein L15	3p24.2	-1.25976	-0.879713	-1.83066
RCN2	Reticulocalbin 2, EF-hand calcium binding domain	15q23	-1.86842	-1.87867	-1.83311
HNRPD	Heterogeneous nuclear ribonucleoprotein D (AU-rich element RNA binding protein 1, 37kDa)	4q21.1-q21.2	-1.16232	-1.67766	-1.8357
ALDH1A3	Aldehyde dehydrogenase 1 family, member A3	15q26.3	-1.63134	-1.85444	-1.83588
DBP	D site of albumin promoter (albumin D-box) binding protein	19q13.3	-1.14677	-1.00254	-1.83657
NR5A2	Nuclear receptor subfamily 5, group A, member 2	1q32.1	-1.84238	-1.84238	-1.84238
NOL5A	Nucleolar protein 5A (56kDa with KKE/D repeat)	20p13	-1.22768	-0.973324	-1.84316
DHRS4	Dehydrogenase/reductase (SDR family) member 4	14q11.2	-1.39254	-1.32738	-1.84618
ANXA3	Annexin A3	4q13-q22	-1.02293	-2.05794	-1.84718
PSMB5	Proteasome (prosome, macropain) subunit, beta type, 5	14q11.2	-0.708836	-1.12279	-1.84992
H3F3A	In multiple clusters		0.229265	-0.915771	-1.85001
MIA	Melanoma inhibitory activity	19q13.32-q13.33	-0.351745	-0.868516	-1.85103
C6orf54	Chromosome 6 open reading frame 54	6q27	-1.8528	-1.8528	-1.8528
ANP32B	Acidic (leucine-rich) nuclear phosphoprotein 32 family, member B	9q22.32	-1.09704	-1.36662	-1.86038
UBA2	SUMO-1 activating enzyme subunit 2	19q12	-1.48533	-1.56872	-1.86084
YY1	YY1 transcription factor	14q	-1.24704	-0.929848	-1.86101
PRKCDBP	Protein kinase C, delta binding protein	11p15.4	-1.47485	-1.23324	-1.86567
ZNF639	Zinc finger protein 639	3q26.32	0.333879	-0.340196	-1.87664
HMGB1	In multiple clusters		-0.389277	-1.72653	-1.88233
ATP5J2	ATP synthase, H+ transporting, mitochondrial F0 complex, subunit f, isoform 2	7q22.1	-0.441708	-1.00525	-1.8907
GNGT1	Guanine nucleotide binding protein (G protein), gamma transducing activity polypeptide 1	7q21.3	-1.89297	-1.89297	-1.89297
MMRP19	Likely ortholog of mouse monocyte macrophage 19	11p13	-1.35061	-1.95707	-1.89353
NDUFS3	NADH dehydrogenase (ubiquinone) Fe-S protein 3, 30kDa (NADH-coenzyme Q reductase)	11p11.11	-1.29112	-1.08692	-1.89391
LMO2	LIM domain only 2 (rhombotin-like 1)	11p13	-1.20536	-1.11633	-1.89474
BC055413	Data not found		-1.89608	-1.89608	-1.89608
BCLAF1	BCL2-associated transcription factor 1	6q22-q23	-1.05902	-1.73004	-1.90381
BF897138	Data not found		-1.07294	-1.8409	-1.90425
AI445671	Data not found		-1.90535	-1.90535	-1.90535
BF370827	Data not found		-1.90689	-1.90689	-1.90689
CDC2	Cell division cycle 2, G1 to S and G2 to M	10q21.1	-1.15153	-1.28649	-1.91445
CA307526	Data not found		-1.91609	-1.91609	-1.91609
BCAP29	B-cell receptor-associated protein 29	7q22-q31	-0.74138	-1.10436	-1.91631
NM_022352	Data not found		-0.49355	-1.91686	-1.91686
SEPHS1	Selenophosphate synthetase 1	10p14	-0.618723	-1.73275	-1.92358
CGI-119	CGI-119 protein	12q14.1-q15	-0.417392	-1.77312	-1.92805
KIAA1991	Hypothetical protein KIAA1991	11q13.4	-1.92828	-1.92828	-1.92828
SPAG7	Sperm associated antigen 7	17p13.2	-0.853554	-1.69899	-1.93013
LANCL2	LanC lantibiotic synthetase component C-like 2 (bacterial)	7q31.1-q31.33	-1.12594	-1.93659	-1.93659
POLD3	Polymerase (DNA-directed), delta 3, accessory subunit	11q14	-1.15479	-1.59333	-1.93803
FLJ45459	FLJ45459 protein	1p34.3	-1.32914	-1.52075	-1.94084
SYK	Spleen tyrosine kinase	9q22	-0.596626	-1.62755	-1.94486
BM472768	Data not found		-1.95382	-1.95382	-1.95382
TMED1	Transmembrane emp24 domain containing 1	19p13.2	-1.03503	-1.04323	-1.96062
DCTD	DCMP deaminase	4q35.1	-1.40679	-1.16515	-1.96125
PPIB	Peptidylprolyl isomerase B (cyclophilin B)	15q21-q22	-0.484374	-0.774517	-1.96131
CAPNS1	Calpain, small subunit 1	19q13.12	-0.931549	-1.30028	-1.96178
CDCA3	Cell division cycle associated 3	12p13	-0.951807	-0.95701	-1.96354
AA847388	Data not found		-0.982461	-2.40285	-1.96467
ODZ4	Odz, odd Oz/ten-m homolog 4 (Drosophila)	11q14.1	-0.533182	-1.27604	-1.96912
RPP30	Ribonuclease P/MRP 30kDa subunit	10q23.31	-1.12566	-0.72459	-1.97366
NFKBIA	Nuclear factor of kappa light polypeptide gene enhancer in B-cells inhibitor, alpha	14q13	-1.59011	-1.77112	-1.97526
MEA	Male-enhanced antigen	6p21.3-p21.1	-0.70725	-0.81332	-1.97893
ASCL2	Achaete-scute complex-like 2 (Drosophila)	11p15.5	-0.381356	-2.5192	-1.99121
C02910	Data not found		-0.970886	-1.76228	-1.99619
TMSB4X	Thymosin, beta 4, X-linked	Xq21.3-q22	-1.09905	-0.506976	-2.00755
FLJ43826	FLJ43826 protein	17q12	-2.01221	-2.01221	-2.01221
TAX1BP3	Tax1 (human T-cell leukemia virus type I) binding protein 3	17p13	-0.691513	-2.03982	-2.01518
TRIP6	Thyroid hormone receptor interactor 6	7q22	-0.820385	-2.22679	-2.0174
POLE4	Polymerase (DNA-directed), epsilon 4 (p12 subunit)	2p12	-0.086602	-1.64552	-2.02141
AW968246	Data not found		-1.68956	-2.03974	-2.02659
MRPS18B	Mitochondrial ribosomal protein S18B	6p21.3	-1.46054	-1.36202	-2.02735
DCOHM	6-pyruvoyl-tetrahydropterin synthase/dimerization cofactor of hepatocyte nuclear factor 1 alpha (TCF1) 2	5q31.1	0.368562	-0.821421	-2.02893
PTD004	In multiple clusters		-1.42097	-0.906732	-2.03075
EMP3	Epithelial membrane protein 3	19q13.3	-0.914442	-1.1084	-2.03274
ACTB	Actin, beta	7p15-p12	-0.920493	-2.86325	-2.03857
ICT1	Immature colon carcinoma transcript 1	17q25.1	-0.395582	-1.46591	-2.03902
MELK	Maternal embryonic leucine zipper kinase	9p13.2	-0.933449	-1.93937	-2.0472
AP003480	Data not found		-0.747458	-2.04963	-2.04963
MYH7B	Myosin, heavy polypeptide 7B, cardiac muscle, beta	20q11.22	-0.671326	-2.06419	-2.06419
HSPD1	In multiple clusters		-0.29134	-1.46599	-2.07089
EXOSC8	Exosome component 8	13q13.1	-1.11719	-1.29777	-2.07176
APG3L	APG3 autophagy 3-like (S. cerevisiae)	3q13.2	-1.50113	-0.632713	-2.10053
CCT5	Chaperonin containing TCP1, subunit 5 (epsilon)	5p15.2	-1.27624	-1.43119	-2.10301
HNRPC	In multiple clusters		-1.09157	-1.37714	-2.11244
ACYP2	Acylphosphatase 2, muscle type	2p16.2	-0.913911	-1.76594	-2.11303
PDE3A	Phosphodiesterase 3A, cGMP-inhibited	12p12	-2.13685	-2.13685	-2.13685
AW298034	Data not found		-2.13685	-2.13685	-2.13685
NM_022001	Data not found		-2.14339	-2.14339	-2.14339
SFRS3	Splicing factor, arginine/serine-rich 3	6p21	-1.37	-2.13193	-2.15826
MGC52282	Hypothetical protein MGC52282	16p13.3	-2.16156	-2.16156	-2.16156
SAP130	MSin3A-associated protein 130	2q14.3	-2.16285	-2.16285	-2.16285
COL6A2	Collagen, type VI, alpha 2	21q22.3	-2.16479	-2.16479	-2.16479
EIF4A1	Eukaryotic translation initiation factor 4A, isoform 1	17p13	-0.282928	-1.03255	-2.16685
WDR22	WD repeat domain 22	14q23-q24.1	-2.16993	-2.16993	-2.16993
HMGB1	In multiple clusters		-0.327736	-1.8273	-2.17093
SNRPA	Small nuclear ribonucleoprotein polypeptide A	19q13.1	-1.78042	-0.472734	-2.20407
AI198853	Data not found		-2.2135	-2.2135	-2.2135
AI003279	Data not found		-0.950847	-0.430532	-2.21461
MAP3K11	Mitogen-activated protein kinase kinase kinase 11	11q13.1-q13.3	-1.75168	-2.43625	-2.21951
MPDU1	Mannose-P-dolichol utilization defect 1	17p13.1-p12	-1.38669	-2.77558	-2.22631
NM_173567	Data not found		-0.99247	-2.64128	-2.23744
NFKB1	Nuclear factor of kappa light polypeptide gene enhancer in B-cells 1 (p105)	4q24	-2.25278	-2.25278	-2.25278
FANCL	Fanconi anemia, complementation group L	2p16.1	-1.49764	-1.90355	-2.29501
AV684960	Data not found		-2.29748	-2.29748	-2.29748
BX114015	Data not found		-2.29807	-2.29807	-2.29807
MEST	Mesoderm specific transcript homolog (mouse)	7q32	-0.469485	-1.39989	-2.32058
MTHFS	5,10-methenyltetrahydrofolate synthetase (5-formyltetrahydrofolate cyclo-ligase)	15q25.1	-0.770485	-1.84923	-2.36121
HIPK2	Homeodomain interacting protein kinase 2	7q32-q34	-2.36737	-1.94729	-2.36737
SET	SET translocation (myeloid leukemia-associated)	9q34	-0.552901	-1.59342	-2.37186
PDE6B	Phosphodiesterase 6B, cGMP-specific, rod, beta (congenital stationary night blindness 3, autosomal dominant)	4p16.3	-2.38073	-2.38073	-2.38073
HNRPAB	Heterogeneous nuclear ribonucleoprotein A/B	5q35.3	-1.77409	-1.67019	-2.38575
ZNF291	Zinc finger protein 291	15q24	-0.950177	-1.75764	-2.40039
POLE4	Polymerase (DNA-directed), epsilon 4 (p12 subunit)	2p12	-0.829352	-1.20478	-2.40567
PMF1	Polyamine-modulated factor 1	1q12	-0.441471	-2.27467	-2.41848
FLJ21439	Hypothetical protein FLJ21439	15q14	-2.42116	-2.42116	-2.42116
AF359418	Data not found		-2.42277	-2.42277	-2.42277
NOTCH2NL	Notch homolog 2 (Drosophila) N-terminal like	1q21.2	-2.43296	-2.43296	-2.43296
AVEN	Apoptosis, caspase activation inhibitor	15q13.1	-0.172302	-2.36409	-2.45842
ZNF251	In multiple clusters		-2.5145	-2.5145	-2.5145
SERPINH1	Serine (or cysteine) proteinase inhibitor, clade H (heat shock protein 47), member 1, (collagen binding protein 1)	11q13.5	-1.06628	-2.81323	-2.51827
BU187959	Data not found		-2.54646	-2.54646	-2.54646
ARFIP2	ADP-ribosylation factor interacting protein 2 (arfaptin 2)	11p15	-2.56072	-2.56072	-2.56072
AW015261	Data not found		-2.57918	-0.48562	-2.57918
KIAA0556	KIAA0556 protein	16p12.1-p11.2	-2.56057	-2.60881	-2.60881
MED12L	Mediator of RNA polymerase II transcription, subunit 12 homolog (yeast)-like	3q25.1	-2.61824	-2.61824	-2.61824
AI696529	Data not found		-2.62199	-2.62199	-2.62199
ATP8A1	ATPase, aminophospholipid transporter (APLT), Class I, type 8A, member 1	4p14-p12	-2.65581	-2.65581	-2.65581
HSRTSBETA	Enolase superfamily member 1	18p11.32	-1.63703	-2.45629	-2.68527
NAPG	N-ethylmaleimide-sensitive factor attachment protein, gamma	18p11.22	-2.70221	-2.70221	-2.70221
AI655567	Data not found		-2.77146	-2.77146	-2.77146
CD518591	Data not found		-0.648525	-2.43386	-2.78041
EVX1	Eve, even-skipped homeo box homolog 1 (Drosophila)	7p15-p14	-2.78367	-2.78367	-2.78367
BG742406	Data not found		-2.83309	-2.83309	-2.83309
WNT8B	Wingless-type MMTV integration site family, member 8B	10q24	-0.493618	-2.14997	-2.86355
CD8B1	In multiple clusters		-0.756317	-3.06722	-2.86378
KCNJ5	Potassium inwardly-rectifying channel, subfamily J, member 5	11q24	-0.872432	-3.20863	-2.86644
BF954065	Data not found		-2.90689	-2.90689	-2.90689
BC040925	Data not found		-2.92752	-2.92752	-2.92752
SDCCAG10	Serologically defined colon cancer antigen 10	5q12.3	-2.97526	-1.0854	-2.97526
BX119059	Data not found		-2.91122	-3.00072	-3.00072
SCUBE2	Signal peptide, CUB domain, EGF-like 2	11p15.3	-3.09457	-3.09457	-3.09457
THSD1	Thrombospondin, type I, domain containing 1	13q14.3	-3.72225	-3.72225	-3.09558
PCNA	Proliferating cell nuclear antigen	20pter-p12	-1.65619	-2.01568	-3.20706
LOC196394	Hypothetical protein LOC196394	12p11.21	-3.26843	-3.26843	-3.26843
CB122332	Data not found		-3.28718	-3.28718	-3.28718
AA446199	Data not found		-3.34341	-3.34341	-3.34341
KCNG4	Potassium voltage-gated channel, subfamily G, member 4	16q24.1	-2.86492	-3.43829	-3.43829
UGCGL2	UDP-glucose ceramide glucosyltransferase-like 2	13q32.1	-3.57773	0.267056	-3.57773
PITPNM3	PITPNM family member 3	17p13	-3.68235	-3.68235	-3.68235
NCAM2	Neural cell adhesion molecule 2	21q21.1	-3.83086	-3.83086	-3.83086
SLC16A9	Solute carrier family 16 (monocarboxylic acid transporters), member 9	10q21.2	-3.96366	-3.96366	-3.96366
AI433688	Data not found		-4.12002	-4.12002	-4.12002
AI792862	Data not found		-4.16896	-4.16896	-4.16896
PRLR	Prolactin receptor	5p14-p13	-4.35952	-4.35952	-4.35952
KIAA0363	Similar to KIAA0363	7p13	-4.36107	-4.36107	-4.36107
BG564702	Data not found		-4.37072	-4.37072	-4.37072
AA458759	Data not found		-4.3835	-4.3835	-4.3835
AK124253	Data not found		-4.38543	-4.38543	-4.38543
LMO3	LIM domain only 3 (rhombotin-like 2)	12p12.3	-4.55961	-4.55961	-4.55961
SANG	GNAS1 antisense	20q13.32	-4.60336	-4.60336	-4.60336
NM_025056	Data not found		-4.66812	-3.469	-4.66812
BG191746	Data not found		-4.77167	-4.77167	-4.77167
W02566	Data not found		-4.82894	-4.82894	-4.82605
FAM49B	Family with sequence similarity 49, member B	8q24.21	-4.89288	-4.89288	-4.89288
ZNF140	Zinc finger protein 140 (clone pHZ-39)	12q24.32-q24.33	-4.90149	-4.90149	-4.90149
A2BP1	Ataxin 2-binding protein 1	16p13.3	-4.95122	-4.95122	-4.95122
AW295575	Data not found		-5.42673	-5.42673	-5.42673
AW292675	Data not found		-5.74158	-5.74158	-5.74158
FLJ20054	Family with sequence similarity 31, member B	1q31.3	-5.78775	-5.78775	-5.78775
THRAP1	Thyroid hormone receptor associated protein 1	17q22-q23	-5.83562	-5.83562	-5.83562
T78097	Data not found		-6.00099	-6.00099	-6.00099
ELL2	Elongation factor, RNA polymerase II, 2	5q15	-6.05037	-6.05037	-6.05037
CTNND1	Catenin (cadherin-associated protein), delta 1	11q11	-7.14033	-7.14033	-7.14033
AI114454	Data not found		-7.51126	-7.51126	-7.51126
LOC132241	Hypothetical protein LOC132241	3q21.3	-8.24961	-8.24961	-8.24961
